# Supplementary material for: Natural Steroidal Lactone Induces G1/S Phase Cell Cycle Arrest and Intrinsic Apoptotic Pathway by Up-Regulating Tumor Suppressive miRNA in Triple-Negative Breast Cancer Cells
Source: Metabolites. 2022 Dec 24;13(1):29. doi: 10.3390/metabo13010029 (PMC9863888; doi:10.3390/metabo13010029)
Supplement: Supplementary file 1 [file metabolites-13-00029-s001.zip]

Archive with 5 entries (5 files):
- Suplimentary table S1.xlsx
- Suplimentary table S2.xlsx
- Suplimentary table S3.xlsx
- Suplimentary table S4.xlsx
- Suplimentary table S5.xlsx
