# Supplementary material for: Natural Steroidal Lactone Induces G1/S Phase Cell Cycle Arrest and Intrinsic Apoptotic Pathway by Up-Regulating Tumor Suppressive miRNA in Triple-Negative Breast Cancer Cells
Source: Metabolites. 2022 Dec 24;13(1):29. doi: 10.3390/metabo13010029 (PMC9863888; doi:10.3390/metabo13010029)
Supplement: Supplementary file 1 [file metabolites-13-00029-s001.zip › Suplimentary table S1.xlsx]

## Sheet: miRNAs Primer Sequences
S. No.	MicroRNAs	Forward specific primers	Reverse specific primers
UP expressed miRNAs:
1	hsa-miR-181c-5p	GAG AAC TGA ATT CCA TGG GT	*mRQ3’
2	hsa-miR-15a-5p	CGC AGC ACA TAA TGG TTT GTG	mRQ3’
3	hsa-miR-500b-5p	GCA GAA TCC TTG CTA CCT G	mRQ3’
4	hsa-miR-191-3p	TGC GCT TGG ATT TCG TC	mRQ3’
5	hsa-miR-34a-5p	GGT AGT GTC TTA GCT GGT TGT	mRQ3’
Down expressed miRNAs:
6	hsa-miR-1275	GGT GGG GGA GAG GCT	mRQ3’
7	hsa-miR-326	TCT GGG CCC TTC CTC	mRQ3’
8	hsa-miR-1908-5p	GGG GAC GGC GAT TG	mRQ3’
9	hsa-miR-3940-3p	CAG CCC GGA TCC CA	mRQ3’
10	hsa-miR-139-5p	TCT ACA GTG CAC GTG TCT	mRQ3’
*mRQ3’- 3’ universal primers provided by manufacturer with first strand cDNA synthesis kit.
