# Supplementary material for: Natural Steroidal Lactone Induces G1/S Phase Cell Cycle Arrest and Intrinsic Apoptotic Pathway by Up-Regulating Tumor Suppressive miRNA in Triple-Negative Breast Cancer Cells
Source: Metabolites. 2022 Dec 24;13(1):29. doi: 10.3390/metabo13010029 (PMC9863888; doi:10.3390/metabo13010029)
Supplement: Supplementary file 1 [file metabolites-13-00029-s001.zip › Suplimentary table S2.xlsx]

## Sheet: mRNA Primer Sequences
S. No.	Genes	Forward specific primers	Reverse specific primers
1	CDK4	ATGGCTACCTCTCTCGATATGAGC	CATTGGGGACTCTCTCACACACCTCT
2	CCND1	CCTGGTGAACAAGCTCAAGT	GTGTTTGCGGATGATCTGTTTG
3	Caspase 3,	CATGGAAGCGAATCAATGGACT	CTGTACCAGACCGAGATGTCA
4	Caspase 8	AGAGTCTGTGCCCAAATCAAC	GCTGCTTCTTCTCTCTCTTTGCTGAA
5	BAX	CCCGAGAGGGTCTTTTTCCGAC	CTCCATGTTACTGTCCAGTTCGT
6	PAPR	GTGTGGGAAGACCAAAGGAA	TTCAAGAGCTCCCATGTTCA
7	BCL2	CCTGTGGATGACTGAGTACC	GAGACAGCCAGGAGAAATCA
8	GAPDH	AGCCTCAAGATCATCAGCAATG	ATGGACTGTGGTCATGAGTGCTT
