# Supplementary material for: Natural Steroidal Lactone Induces G1/S Phase Cell Cycle Arrest and Intrinsic Apoptotic Pathway by Up-Regulating Tumor Suppressive miRNA in Triple-Negative Breast Cancer Cells
Source: Metabolites. 2022 Dec 24;13(1):29. doi: 10.3390/metabo13010029 (PMC9863888; doi:10.3390/metabo13010029)
Supplement: Supplementary file 1 [file metabolites-13-00029-s001.zip › Suplimentary table S3.xlsx]

## Sheet: DEMs
Name	Mean Control	Mean Experimental	FC	log2FC	P-Value	FDR
hsa-miR-155-5p	1.25	17891	7950.34	12.96	0.12	0.42
hsa-miR-199a-3p	3.04	2839.86	702.99	9.46	0.11	0.43
hsa-miR-199b-3p	1.59	1396.35	538.52	9.07	0.11	0.42
hsa-miR-31-5p	15.29	2012.17	123.57	6.95	0.12	0.43
hsa-miR-1248	9.17	1132.61	111.52	6.8	0.16	0.42
hsa-miR-129-5p	26.64	1768.44	64.03	6	0.12	0.43
hsa-miR-664a-5p	2.28	182.07	55.86	5.8	0.26	0.48
hsa-miR-345-3p	0.16	39.04	34.58	5.11	0.15	0.41
hsa-miR-147b-5p	10.87	335.58	28.35	4.83	0.12	0.43
hsa-miR-1291	10.55	315.26	27.38	4.77	0.26	0.48
hsa-miR-181c-5p	0.65	41.38	25.63	4.68	0.01	0.15
hsa-miR-203a-3p	24.27	624.83	24.76	4.63	0.13	0.43
hsa-miR-143-3p	28.84	722.84	24.26	4.6	0.14	0.42
hsa-miR-193a-3p	1.03	34.79	17.63	4.14	0.13	0.43
hsa-miR-130b-3p	61.94	1076.11	17.11	4.1	0.11	0.44
hsa-miR-152-3p	67.02	1042.97	15.35	3.94	0.08	0.42
hsa-miR-450b-5p	83.37	1243.27	14.75	3.88	0.14	0.42
hsa-miR-190b-5p	0.51	21.01	14.53	3.86	0.1	0.47
hsa-miR-16-5p	1299.89	18521.2	14.24	3.83	0.12	0.42
hsa-miR-449a	0.38	17.27	13.28	3.73	0.09	0.46
hsa-miR-590-3p	24.2	320.08	12.74	3.67	0.15	0.41
hsa-miR-15a-5p	16.1	214.8	12.62	3.66	0	0.11
hsa-miR-129-2-3p	49.53	597.59	11.85	3.57	0.21	0.44
hsa-miR-628-3p	4.31	60.69	11.62	3.54	0.11	0.43
hsa-miR-9-3p	15.3	178.79	11.03	3.46	0.14	0.41
hsa-let-7c-5p	703.74	7724.71	10.96	3.45	0.1	0.47
hsa-miR-100-3p	5.81	69.06	10.29	3.36	0.09	0.46
hsa-miR-500b-5p	0.07	9.44	9.76	3.29	0.01	0.19
hsa-miR-147b-3p	32.83	326.74	9.69	3.28	0.14	0.41
hsa-miR-628-5p	5.85	64.73	9.59	3.26	0.21	0.44
hsa-miR-145-5p	0.53	12.21	8.61	3.11	0.1	0.46
hsa-miR-625-5p	7.67	69.72	8.15	3.03	0.42	0.59
hsa-miR-193b-5p	4.36	41.84	7.99	3	0.11	0.43
hsa-miR-340-3p	16.02	126.57	7.5	2.91	0.15	0.42
hsa-miR-186-5p	1170.98	7874.95	6.72	2.75	0.13	0.42
hsa-miR-1306-3p	10.25	73.64	6.64	2.73	0.09	0.46
hsa-miR-29c-3p	48.52	301.3	6.1	2.61	0.4	0.57
hsa-let-7c-3p	23.88	147.2	5.96	2.57	0.2	0.44
hsa-miR-98-5p	1114.35	6487.67	5.82	2.54	0.18	0.42
hsa-miR-191-3p	13.78	83.41	5.71	2.51	0.01	0.17
hsa-miR-335-5p	50.49	261.96	5.11	2.35	0.17	0.42
hsa-miR-34a-5p	34.99	173.38	4.84	2.28	0.03	0.29
hsa-miR-4497	6.72	35.4	4.71	2.24	0.4	0.57
hsa-miR-193a-5p	93.07	413.33	4.4	2.14	0.16	0.42
hsa-miR-542-3p	32.94	147.13	4.36	2.13	0.33	0.54
hsa-miR-10395-3p	8.6	40.11	4.28	2.1	0.41	0.58
hsa-miR-125b-2-3p	136.04	585.79	4.28	2.1	0.2	0.44
hsa-miR-130a-3p	65.53	284.18	4.29	2.1	0.02	0.19
hsa-miR-29a-5p	19.57	86.57	4.26	2.09	0.25	0.47
hsa-miR-450a-5p	101.13	424.42	4.17	2.06	0.2	0.44
hsa-miR-26b-5p	1384.79	5736.35	4.14	2.05	0.16	0.41
hsa-miR-4485-3p	18.76	77.55	3.97	1.99	0.28	0.48
hsa-miR-374a-5p	252.32	966.41	3.82	1.93	0.2	0.43
hsa-miR-660-5p	58.53	215.49	3.64	1.86	0.18	0.41
hsa-miR-95-3p	37.72	133.78	3.48	1.8	0.17	0.42
hsa-miR-219a-1-3p	5.48	21.42	3.46	1.79	0.35	0.54
hsa-miR-28-5p	101.12	329.94	3.24	1.7	0.17	0.42
hsa-miR-33b-3p	8.37	29.25	3.23	1.69	0.29	0.5
hsa-miR-125b-5p	11779.5	37846.4	3.21	1.68	0.36	0.55
hsa-miR-30b-5p	408.93	1296.16	3.16	1.66	0.21	0.44
hsa-miR-98-3p	31.46	100.03	3.11	1.64	0.28	0.49
hsa-miR-195-5p	27.77	88.12	3.1	1.63	0.11	0.46
hsa-let-7i-3p	22.12	68.81	3.02	1.59	0.09	0.45
hsa-miR-23a-5p	51.6	155.61	2.98	1.57	0.26	0.48
hsa-let-7a-5p	28550.7	84171.1	2.95	1.56	0.14	0.42
hsa-miR-1343-3p	44.27	132.41	2.95	1.56	0.27	0.47
hsa-miR-29b-1-5p	82.75	245.3	2.94	1.56	0.16	0.42
hsa-miR-130b-5p	434.7	1277.49	2.93	1.55	0.24	0.47
hsa-miR-23a-3p	9020.41	25429.8	2.82	1.5	0.12	0.42
hsa-miR-301b-5p	2.89	10.02	2.84	1.5	0.44	0.6
hsa-miR-146a-5p	9808.24	27244.2	2.78	1.47	0.01	0.18
hsa-miR-331-5p	65.84	182.11	2.74	1.45	0.27	0.48
hsa-miR-342-3p	324.26	876.76	2.7	1.43	0.25	0.47
hsa-miR-146b-5p	111.43	300.41	2.68	1.42	0.2	0.44
hsa-let-7e-5p	2238.69	5820.2	2.6	1.38	0.4	0.57
hsa-miR-9985	28.21	73.17	2.54	1.34	0.35	0.54
hsa-miR-7-1-3p	33.19	84.62	2.5	1.32	0.25	0.47
hsa-miR-26a-2-3p	12.6	30.72	2.33	1.22	0.54	0.67
hsa-miR-149-5p	197.08	455.3	2.3	1.2	0.04	0.32
hsa-let-7b-5p	5931.92	13271.3	2.24	1.16	0.59	0.72
hsa-miR-190a-5p	12.79	29.78	2.23	1.16	0.24	0.47
hsa-miR-500a-5p	15.64	36.16	2.23	1.16	0.23	0.46
hsa-miR-93-5p	4334.33	9701.22	2.24	1.16	0.23	0.46
hsa-miR-491-5p	34.43	76.99	2.2	1.14	0.59	0.72
hsa-miR-532-5p	253.07	551.1	2.17	1.12	0.06	0.4
hsa-miR-29a-3p	14604.4	31526.4	2.16	1.11	0.26	0.48
hsa-miR-3065-3p	9.38	21.45	2.16	1.11	0.62	0.73
hsa-let-7f-5p	22284.2	47665.2	2.14	1.1	0.24	0.47
hsa-miR-361-5p	522.35	1115.44	2.13	1.09	0.51	0.64
hsa-miR-301a-3p	16.05	34.08	2.06	1.04	0.34	0.54
hsa-miR-4508	4.24	9.76	2.05	1.04	0.43	0.59
hsa-miR-221-5p	835.55	1708.11	2.04	1.03	0.36	0.56
hsa-miR-24-3p	9101.09	18543.7	2.04	1.03	0.22	0.45
hsa-miR-9-5p	206.7	413.78	2	1	0.33	0.54
hsa-miR-598-3p	44.06	87.74	1.97	0.98	0.65	0.76
hsa-miR-28-3p	599	1147.4	1.91	0.94	0.06	0.41
hsa-miR-335-3p	299.97	559.03	1.86	0.9	0.3	0.51
hsa-miR-3613-5p	33.97	63.88	1.85	0.89	0.42	0.59
hsa-miR-17-3p	32.75	61.24	1.84	0.88	0.29	0.5
hsa-miR-106a-5p	12.31	22.27	1.75	0.81	0.62	0.73
hsa-miR-125a-3p	45.12	79.3	1.74	0.8	0	0.11
hsa-miR-151b	27.59	48.91	1.75	0.8	0.46	0.61
hsa-miR-365a-3p	249.28	435.14	1.74	0.8	0.5	0.64
hsa-miR-365b-3p	249.28	435.14	1.74	0.8	0.5	0.64
hsa-miR-221-3p	27564.1	47204.7	1.71	0.78	0.58	0.71
hsa-miR-222-5p	34.79	60.57	1.72	0.78	0.14	0.42
hsa-miR-30e-3p	354.39	578.7	1.63	0.71	0.16	0.42
hsa-miR-210-3p	248.16	404.27	1.63	0.7	0.24	0.47
hsa-miR-339-5p	957.02	1555.05	1.62	0.7	0.4	0.57
hsa-miR-454-3p	170.31	276.58	1.62	0.7	0.41	0.57
hsa-let-7g-5p	14107.1	22615.7	1.6	0.68	0.44	0.6
hsa-miR-502-3p	153.18	244.65	1.59	0.67	0.61	0.73
hsa-miR-181d-5p	71.32	112.84	1.57	0.65	0.46	0.61
hsa-miR-29b-3p	510.89	799.82	1.56	0.65	0.42	0.59
hsa-miR-505-5p	13.93	22	1.54	0.62	0.4	0.58
hsa-miR-320e	8.58	13.48	1.51	0.6	0.74	0.84
hsa-miR-671-5p	212.17	321.8	1.51	0.6	0.6	0.72
hsa-miR-93-3p	125.06	188.79	1.51	0.59	0.5	0.64
hsa-miR-362-5p	218.76	321.68	1.47	0.55	0.7	0.8
hsa-miR-454-5p	33.39	49.43	1.47	0.55	0.43	0.58
hsa-miR-151a-5p	1721.19	2490.36	1.45	0.53	0.69	0.79
hsa-miR-181a-3p	220.59	320	1.45	0.53	0.77	0.86
hsa-miR-140-3p	1376.06	1922.91	1.4	0.48	0.12	0.42
hsa-miR-185-5p	727.03	1017.63	1.4	0.48	0.47	0.61
hsa-miR-99a-5p	6186.22	8646.37	1.4	0.48	0.66	0.77
hsa-miR-576-5p	46.34	64.06	1.37	0.46	0.8	0.87
hsa-miR-103a-3p	9953.26	13586	1.36	0.45	0.44	0.6
hsa-miR-126-3p	866.98	1183.88	1.37	0.45	0.8	0.87
hsa-miR-340-5p	277.63	378.06	1.36	0.44	0.66	0.77
hsa-miR-425-5p	2234.95	3007.57	1.35	0.43	0.63	0.74
hsa-miR-15b-3p	151.93	202.93	1.33	0.42	0.46	0.61
hsa-miR-181a-2-3p	257.73	342.36	1.33	0.41	0.79	0.87
hsa-miR-27a-5p	452.08	601.95	1.33	0.41	0.53	0.66
hsa-miR-424-5p	23.46	31.36	1.32	0.4	0.38	0.56
hsa-miR-25-3p	7298.81	9574.91	1.31	0.39	0.46	0.61
hsa-miR-106b-5p	681.71	852.59	1.25	0.32	0.73	0.83
hsa-miR-30c-1-3p	12.56	15.91	1.25	0.32	0.7	0.8
hsa-miR-942-5p	51.93	63.16	1.21	0.28	0.87	0.91
hsa-miR-27a-3p	13625	16396.5	1.2	0.27	0.77	0.85
hsa-miR-30e-5p	2477.72	2980.45	1.2	0.27	0.54	0.67
hsa-miR-125a-5p	12554.7	15066.6	1.2	0.26	0.88	0.92
hsa-miR-505-3p	450.81	535.97	1.19	0.25	0.81	0.87
hsa-miR-574-3p	750.28	891.18	1.19	0.25	0.82	0.88
hsa-miR-107	457.47	540.87	1.18	0.24	0.75	0.84
hsa-miR-30a-3p	1507.56	1779.13	1.18	0.24	0.89	0.92
hsa-miR-378a-5p	96.22	111.77	1.16	0.21	0.38	0.56
hsa-miR-125b-1-3p	602.51	687.04	1.14	0.19	0.73	0.83
hsa-miR-629-5p	289.71	330.71	1.14	0.19	0.91	0.93
hsa-miR-744-3p	12.89	14.28	1.1	0.14	0.92	0.94
hsa-miR-22-3p	2847.81	3121.6	1.1	0.13	0.79	0.87
hsa-miR-200a-3p	70.35	76.57	1.09	0.12	0.95	0.96
hsa-miR-148b-3p	1959.96	2116.71	1.08	0.11	0.86	0.91
hsa-miR-22-5p	230.53	238.18	1.03	0.05	0.95	0.96
hsa-miR-425-3p	131.95	136.99	1.04	0.05	0.84	0.89
hsa-miR-29b-2-5p	9.71	9.81	1.01	0.01	0.99	0.99
hsa-miR-3200-3p	7.17	7	0.98	-0.03	0.98	0.99
hsa-miR-128-3p	2594.85	2527.76	0.97	-0.04	0.91	0.93
hsa-miR-450a-2-3p	7.76	7.52	0.97	-0.04	0.98	0.98
hsa-miR-122-5p	4.89	4.6	0.95	-0.07	0.95	0.96
hsa-miR-23b-5p	35.83	34.07	0.95	-0.07	0.91	0.93
hsa-miR-3127-5p	1.78	1.64	0.95	-0.07	0.95	0.96
hsa-miR-181c-3p	11.61	10.65	0.92	-0.11	0.88	0.92
hsa-miR-324-5p	86.67	80.11	0.93	-0.11	0.91	0.93
hsa-miR-625-3p	520.78	481.62	0.92	-0.11	0.95	0.96
hsa-miR-140-5p	109.29	98.84	0.91	-0.14	0.83	0.88
hsa-miR-24-2-5p	370.63	334.26	0.9	-0.15	0.89	0.92
hsa-miR-3173-5p	7.05	6.11	0.88	-0.18	0.89	0.92
hsa-miR-324-3p	175.87	152.49	0.87	-0.2	0.8	0.87
hsa-miR-21-5p	234282	202736	0.87	-0.21	0.78	0.86
hsa-miR-497-5p	25.73	22.12	0.86	-0.21	0.81	0.88
hsa-miR-185-3p	42.61	36.29	0.86	-0.23	0.81	0.87
hsa-miR-183-5p	1640.77	1389.91	0.85	-0.24	0.77	0.85
hsa-miR-502-5p	16.47	13.73	0.84	-0.25	0.88	0.92
hsa-miR-101-3p	1161.28	968.55	0.83	-0.26	0.77	0.85
hsa-miR-26a-5p	17664.8	14783.7	0.84	-0.26	0.57	0.7
hsa-miR-3605-3p	11.97	9.83	0.84	-0.26	0.84	0.88
hsa-miR-30c-2-3p	310.85	251.61	0.81	-0.3	0.83	0.88
hsa-miR-769-3p	19.32	15.49	0.81	-0.3	0.82	0.87
hsa-miR-132-5p	57.71	45.85	0.8	-0.33	0.8	0.88
hsa-miR-210-5p	36.43	28.81	0.8	-0.33	0.65	0.76
hsa-miR-19b-3p	329.31	259.85	0.79	-0.34	0.54	0.68
hsa-miR-500a-3p	144.22	112.31	0.78	-0.36	0.82	0.88
hsa-miR-15b-5p	3839.3	2966.41	0.77	-0.37	0.82	0.88
hsa-miR-301a-5p	64.84	50	0.77	-0.37	0.47	0.61
hsa-miR-194-5p	218.62	167.45	0.77	-0.38	0.6	0.72
hsa-miR-23b-3p	3146.27	2419.97	0.77	-0.38	0.39	0.57
hsa-miR-132-3p	217.99	166.33	0.76	-0.39	0.77	0.86
hsa-miR-182-5p	2376.86	1808.01	0.76	-0.39	0.43	0.58
hsa-miR-18a-5p	88.3	66.76	0.76	-0.4	0.71	0.81
hsa-let-7i-5p	49783.5	36857	0.74	-0.43	0.59	0.72
hsa-miR-1270	41.18	29.64	0.73	-0.46	0.83	0.88
hsa-miR-676-3p	5.39	3.58	0.72	-0.48	0.76	0.86
hsa-miR-10a-3p	29.56	20.71	0.71	-0.49	0.72	0.82
hsa-let-7a-2-3p	67.54	47.42	0.71	-0.5	0.26	0.48
hsa-miR-126-5p	23.48	16.22	0.7	-0.51	0.66	0.77
hsa-miR-138-5p	405.95	279.21	0.69	-0.54	0.52	0.66
hsa-miR-25-5p	223.06	150.81	0.68	-0.56	0.5	0.64
hsa-miR-196a-5p	25.06	16.5	0.67	-0.57	0.58	0.71
hsa-miR-1306-5p	213.18	142.06	0.67	-0.58	0.68	0.78
hsa-miR-224-5p	2105.71	1400.61	0.67	-0.59	0.64	0.76
hsa-miR-421	145.8	95.28	0.66	-0.61	0.48	0.62
hsa-miR-320c	61.35	39.27	0.65	-0.63	0.39	0.57
hsa-miR-374b-5p	489.48	316.44	0.65	-0.63	0.37	0.56
hsa-miR-106b-3p	2784.33	1778.61	0.64	-0.65	0.18	0.42
hsa-miR-550a-3p	11.63	7	0.63	-0.66	0.68	0.79
hsa-miR-92a-3p	27693.6	17498.4	0.63	-0.66	0.42	0.59
hsa-miR-96-5p	443.11	280.19	0.63	-0.66	0.61	0.73
hsa-miR-191-5p	9850.46	6148.46	0.62	-0.68	0.09	0.45
hsa-miR-30d-3p	22.73	13.55	0.61	-0.71	0.48	0.63
hsa-miR-378a-3p	5857.42	3579.61	0.61	-0.71	0.34	0.54
hsa-miR-18a-3p	138.3	82.27	0.6	-0.74	0.16	0.42
hsa-miR-652-3p	718.23	422.99	0.59	-0.76	0.65	0.76
hsa-miR-940	32.92	18.63	0.58	-0.79	0.47	0.61
hsa-let-7f-1-3p	107.32	59.97	0.56	-0.83	0.17	0.42
hsa-miR-222-3p	25448.7	14286.9	0.56	-0.83	0.55	0.68
hsa-miR-1296-5p	278.49	154.83	0.56	-0.84	0.55	0.68
hsa-miR-99b-5p	9542.16	5209.84	0.55	-0.87	0.39	0.57
hsa-miR-30c-5p	9988.57	5388.94	0.54	-0.89	0.49	0.64
hsa-let-7e-3p	35.5	18.5	0.53	-0.9	0.19	0.42
hsa-miR-320d	35.83	18.15	0.52	-0.94	0.55	0.68
hsa-miR-642a-5p	10.91	5.21	0.52	-0.94	0.43	0.58
hsa-miR-139-3p	37.44	18.62	0.51	-0.97	0.39	0.57
hsa-miR-361-3p	791.8	402.92	0.51	-0.97	0.29	0.5
hsa-miR-320b	170.09	85.26	0.5	-0.99	0.06	0.4
hsa-miR-532-3p	111.92	55.32	0.5	-1	0.59	0.72
hsa-miR-3065-5p	81.93	40.07	0.5	-1.01	0.56	0.69
hsa-miR-149-3p	3.41	1.18	0.49	-1.02	0.37	0.56
hsa-miR-181b-5p	3650.87	1802.03	0.49	-1.02	0.26	0.48
hsa-miR-30d-5p	28004.8	13643.3	0.49	-1.04	0.07	0.42
hsa-miR-27b-3p	14824.1	7140.1	0.48	-1.05	0.29	0.5
hsa-miR-7977	338.83	158.37	0.47	-1.09	0.1	0.46
hsa-miR-135b-3p	13.03	5.51	0.46	-1.11	0.31	0.51
hsa-miR-7-5p	9544.13	4429.05	0.46	-1.11	0.33	0.53
hsa-let-7d-5p	4579.62	2101.47	0.46	-1.12	0.51	0.64
hsa-miR-128-1-5p	30.99	13.75	0.46	-1.12	0.26	0.48
hsa-let-7a-3p	468.05	204.3	0.44	-1.19	0.25	0.47
hsa-miR-3074-5p	17.19	6.85	0.43	-1.21	0.3	0.51
hsa-miR-20a-5p	1651.83	710.44	0.43	-1.22	0.02	0.23
hsa-miR-330-3p	485.81	205.11	0.42	-1.24	0.05	0.35
hsa-miR-100-5p	84094.1	34857	0.41	-1.27	0.17	0.41
hsa-miR-6511b-5p	1.44	0	0.41	-1.29	0.11	0.44
hsa-miR-1304-3p	111.68	44.84	0.41	-1.3	0.38	0.56
hsa-miR-6747-3p	4.02	1.04	0.41	-1.3	0.13	0.43
hsa-miR-365a-5p	20.67	7.72	0.4	-1.31	0.09	0.46
hsa-miR-21-3p	797.99	312.5	0.39	-1.35	0.27	0.48
hsa-miR-484	1415.16	553.83	0.39	-1.35	0.04	0.33
hsa-miR-629-3p	26.91	9.83	0.39	-1.37	0.35	0.54
hsa-miR-4676-3p	4.01	0.89	0.38	-1.4	0.12	0.41
hsa-miR-486-5p	656.99	244.29	0.37	-1.42	0.23	0.46
hsa-miR-429	27.32	9.53	0.37	-1.43	0.39	0.57
hsa-miR-503-5p	534.93	192.53	0.36	-1.47	0.29	0.5
hsa-miR-589-3p	19.51	6.26	0.35	-1.5	0.46	0.61
hsa-miR-744-5p	1281.61	443.67	0.35	-1.53	0.05	0.37
hsa-miR-27b-5p	213.3	72.88	0.34	-1.54	0.15	0.42
hsa-miR-2116-3p	18.56	5.66	0.34	-1.55	0.32	0.52
hsa-miR-320a-3p	12725.1	4260.9	0.33	-1.58	0.34	0.54
hsa-miR-99b-3p	758.39	253.18	0.33	-1.58	0.02	0.25
hsa-miR-181a-5p	9050.31	3011.91	0.33	-1.59	0.37	0.56
hsa-miR-200c-3p	101.87	32.62	0.33	-1.61	0.18	0.42
hsa-miR-769-5p	318.03	103.53	0.33	-1.61	0.18	0.41
hsa-miR-17-5p	1378.3	435.7	0.32	-1.66	0.06	0.41
hsa-miR-330-5p	147.83	45.98	0.32	-1.66	0.07	0.42
hsa-miR-4326	367.68	113.81	0.31	-1.68	0.25	0.47
hsa-miR-1249-3p	133.98	40.96	0.31	-1.69	0.41	0.58
hsa-miR-30a-5p	41571.8	12706.8	0.31	-1.71	0.14	0.42
hsa-miR-200a-5p	14.54	3.72	0.3	-1.72	0.23	0.46
hsa-miR-3934-5p	23.48	6.41	0.3	-1.72	0.07	0.42
hsa-miR-6766-3p	2.32	0	0.3	-1.73	0.23	0.46
hsa-miR-331-3p	555.34	162.67	0.29	-1.77	0.01	0.16
hsa-miR-378c	143.17	41.19	0.29	-1.77	0.22	0.45
hsa-miR-653-5p	11.23	2.38	0.28	-1.85	0.07	0.42
hsa-miR-19a-3p	265.96	72.62	0.28	-1.86	0.16	0.42
hsa-miR-423-5p	5173.55	1410.22	0.27	-1.87	0.11	0.44
hsa-miR-455-3p	1485.01	392.6	0.26	-1.92	0.45	0.6
hsa-miR-6741-3p	5.04	0.6	0.26	-1.92	0.11	0.45
hsa-miR-1229-3p	4.05	0.3	0.26	-1.96	0.07	0.43
hsa-miR-148a-3p	17252.3	4203.03	0.24	-2.04	0.21	0.44
hsa-miR-423-3p	21198.5	5090.15	0.24	-2.06	0.02	0.21
hsa-miR-200b-3p	535.65	127.22	0.24	-2.07	0.46	0.61
hsa-miR-374b-3p	34.12	7.38	0.24	-2.07	0.16	0.42
hsa-miR-197-5p	10.82	1.77	0.23	-2.1	0.15	0.42
hsa-miR-342-5p	14.29	2.51	0.23	-2.12	0.35	0.54
hsa-miR-339-3p	219.21	49.31	0.23	-2.13	0.03	0.33
hsa-miR-589-5p	205.37	45.29	0.22	-2.16	0.17	0.42
hsa-miR-218-5p	158.44	34.53	0.22	-2.17	0.11	0.46
hsa-miR-6753-3p	4.84	0.3	0.22	-2.17	0	0.13
hsa-miR-760	338.05	74.48	0.22	-2.17	0.14	0.42
hsa-miR-1226-3p	10.35	1.49	0.22	-2.19	0.11	0.45
hsa-miR-501-3p	142.64	30.24	0.22	-2.2	0.42	0.58
hsa-miR-148a-5p	147.18	30.72	0.21	-2.22	0.14	0.42
hsa-miR-193b-3p	970.89	206.82	0.21	-2.23	0.43	0.58
hsa-miR-5094	3.71	0	0.21	-2.23	0.29	0.5
hsa-miR-32-3p	66.24	13.1	0.21	-2.25	0.13	0.42
hsa-miR-6783-5p	5.9	0.45	0.21	-2.25	0.38	0.56
hsa-miR-1260a	1001.68	206.87	0.21	-2.27	0.01	0.19
hsa-let-7f-2-3p	15.28	2.35	0.21	-2.28	0.19	0.43
hsa-miR-10a-5p	2460.11	507.24	0.21	-2.28	0.1	0.47
hsa-miR-3138	12.52	1.79	0.21	-2.28	0.42	0.59
hsa-miR-92b-5p	239.04	47.67	0.2	-2.3	0.06	0.4
hsa-miR-550a-3-5p	4.23	0	0.19	-2.39	0.05	0.38
hsa-miR-1260b	1120.85	211.12	0.19	-2.4	0.01	0.17
hsa-miR-4684-3p	4.34	0	0.19	-2.42	0.28	0.48
hsa-miR-4435	10.86	1.19	0.18	-2.44	0.18	0.42
hsa-miR-192-5p	1991.33	362.36	0.18	-2.45	0.07	0.41
hsa-miR-3690	7.74	0.6	0.18	-2.45	0.08	0.44
hsa-miR-6716-3p	10.3	1.04	0.18	-2.47	0.21	0.44
hsa-miR-1301-3p	298.91	52.03	0.18	-2.5	0.11	0.44
hsa-miR-3180-3p	4.69	0	0.18	-2.51	0.22	0.46
hsa-miR-16-2-3p	396.32	67.73	0.17	-2.53	0.01	0.17
hsa-miR-4286	4.79	0	0.17	-2.53	0.13	0.43
hsa-miR-1180-3p	765.29	131.09	0.17	-2.54	0.12	0.42
hsa-miR-3679-5p	24.72	3.43	0.17	-2.54	0.32	0.53
hsa-miR-10527-5p	12.84	1.34	0.17	-2.56	0.12	0.42
hsa-miR-378i	5.2	0	0.16	-2.63	0.01	0.19
hsa-miR-455-5p	430.28	68.24	0.16	-2.64	0.14	0.42
hsa-miR-135b-5p	231.3	35.9	0.16	-2.65	0.18	0.41
hsa-miR-5001-3p	16.54	1.79	0.16	-2.65	0.01	0.19
hsa-miR-937-3p	21.45	2.53	0.16	-2.67	0.01	0.18
hsa-miR-939-5p	5.47	0	0.15	-2.69	0.2	0.44
hsa-miR-424-3p	450.36	68.54	0.15	-2.7	0.23	0.46
hsa-let-7b-3p	147.96	21.56	0.15	-2.72	0.03	0.28
hsa-miR-6511a-5p	5.61	0	0.15	-2.72	0.18	0.42
hsa-miR-1255a	9.8	0.6	0.15	-2.76	0.3	0.51
hsa-miR-941	2680.08	392.68	0.15	-2.77	0.11	0.44
hsa-miR-3150a-5p	5.95	0	0.14	-2.8	0.1	0.46
hsa-miR-500b-3p	15.49	1.34	0.14	-2.82	0.39	0.57
hsa-miR-212-3p	16.75	1.49	0.14	-2.83	0.18	0.42
hsa-miR-378g	37.55	4.42	0.14	-2.83	0.01	0.17
hsa-miR-4443	16.73	1.49	0.14	-2.83	0.07	0.42
hsa-miR-1914-5p	12.94	0.89	0.14	-2.88	0.12	0.42
hsa-miR-516a-5p	22.85	2.23	0.14	-2.88	0.13	0.43
hsa-miR-1276	14.17	1.04	0.13	-2.89	0.17	0.41
hsa-miR-1226-5p	6.47	0	0.13	-2.9	0.16	0.41
hsa-miR-4517	6.56	0	0.13	-2.92	0.21	0.44
hsa-miR-6743-3p	6.73	0	0.13	-2.95	0.31	0.51
hsa-miR-671-3p	519.44	66.05	0.13	-2.96	0.02	0.19
hsa-miR-877-5p	281.1	33.84	0.12	-3.02	0.14	0.42
hsa-miR-4741	7.31	0	0.12	-3.05	0.01	0.15
hsa-miR-6511a-3p	7.6	0	0.12	-3.1	0.04	0.33
hsa-miR-1307-3p	3902.98	450.16	0.12	-3.11	0.04	0.34
hsa-miR-6724-5p	7.65	0	0.12	-3.11	0.01	0.16
hsa-miR-197-3p	3167.82	356.11	0.11	-3.15	0.19	0.43
hsa-miR-664a-3p	51.84	4.92	0.11	-3.16	0.26	0.48
hsa-miR-4707-3p	8.69	0	0.1	-3.28	0	0.01
hsa-miR-641	46.44	3.87	0.1	-3.28	0.01	0.19
hsa-miR-6735-5p	8.76	0	0.1	-3.29	0.31	0.51
hsa-miR-12135	208.27	19.45	0.1	-3.36	0	0.11
hsa-miR-6840-5p	9.27	0	0.1	-3.36	0.01	0.18
hsa-miR-933	9.45	0	0.1	-3.38	0	0.12
hsa-miR-345-5p	473.06	44.23	0.1	-3.39	0	0.02
hsa-miR-92b-3p	6408.16	611.24	0.1	-3.39	0.26	0.48
hsa-miR-151a-3p	25284	2327.82	0.09	-3.44	0.14	0.41
hsa-miR-2110	140.57	12.07	0.09	-3.44	0.29	0.5
hsa-miR-216b-5p	14.68	0.45	0.09	-3.44	0.18	0.42
hsa-miR-452-5p	306.83	26.96	0.09	-3.46	0.01	0.18
hsa-miR-486-3p	19.36	0.74	0.09	-3.54	0.02	0.21
hsa-miR-10b-5p	10.79	0	0.08	-3.56	0	0.12
hsa-miR-4521	910.7	76.12	0.08	-3.56	0.25	0.47
hsa-miR-3615	842.22	70.02	0.08	-3.57	0.01	0.17
hsa-miR-224-3p	10.96	0	0.08	-3.58	0.01	0.19
hsa-miR-653-3p	27.16	1.34	0.08	-3.59	0.37	0.56
hsa-miR-1304-5p	11.49	0	0.08	-3.64	0.01	0.16
hsa-miR-328-3p	408.08	31.92	0.08	-3.64	0.11	0.46
hsa-miR-6797-3p	11.68	0	0.08	-3.66	0.26	0.48
hsa-miR-4470	11.72	0	0.08	-3.67	0.35	0.54
hsa-miR-1228-3p	11.94	0	0.08	-3.69	0.33	0.54
hsa-miR-183-3p	91.91	5.94	0.07	-3.74	0.36	0.55
hsa-miR-3187-3p	94.4	6.11	0.07	-3.75	0.21	0.44
hsa-miR-522-3p	12.45	0	0.07	-3.75	0.05	0.35
hsa-miR-5100	126.06	8.25	0.07	-3.78	0.1	0.47
hsa-miR-885-5p	67.98	4.02	0.07	-3.78	0.35	0.54
hsa-miR-92a-1-5p	156.24	10.17	0.07	-3.82	0.14	0.41
hsa-miR-3143	13.82	0	0.07	-3.89	0.24	0.47
hsa-miR-12136	47.42	2.23	0.07	-3.9	0.23	0.46
hsa-miR-10526-3p	14.09	0	0.07	-3.92	0.14	0.42
hsa-miR-7704	32.83	1.19	0.06	-3.95	0.04	0.34
hsa-miR-1913	14.68	0	0.06	-3.97	0.34	0.54
hsa-miR-766-3p	79.81	3.99	0.06	-4.02	0.11	0.45
hsa-miR-877-3p	22.68	0.45	0.06	-4.03	0.05	0.38
hsa-miR-4723-3p	15.79	0	0.06	-4.07	0.34	0.54
hsa-miR-7706	135.05	6.41	0.05	-4.2	0.13	0.43
hsa-miR-10399-3p	124.19	5.66	0.05	-4.23	0.04	0.33
hsa-miR-501-5p	71.34	2.68	0.05	-4.3	0.36	0.56
hsa-miR-1910-5p	19.54	0	0.05	-4.36	0.05	0.37
hsa-miR-3177-3p	19.74	0	0.05	-4.37	0.08	0.43
hsa-miR-1268a	20.11	0	0.05	-4.4	0.16	0.42
hsa-miR-1268b	20.11	0	0.05	-4.4	0.16	0.42
hsa-miR-1292-5p	122.16	4.62	0.05	-4.45	0.27	0.48
hsa-miR-4758-3p	21	0	0.05	-4.46	0.19	0.43
hsa-miR-10401-3p	84.44	2.68	0.04	-4.54	0.04	0.34
hsa-miR-4707-5p	34.13	0.45	0.04	-4.6	0.05	0.35
hsa-miR-1908-3p	30.77	0.3	0.04	-4.61	0.16	0.42
hsa-miR-32-5p	395.18	14.01	0.04	-4.72	0.11	0.45
hsa-miR-550a-5p	25.58	0	0.04	-4.73	0.17	0.42
hsa-miR-7974	507.9	17.88	0.04	-4.75	0.12	0.43
hsa-miR-4746-5p	146.78	4.32	0.04	-4.8	0.1	0.46
hsa-miR-584-5p	391.3	12.07	0.03	-4.91	0.02	0.24
hsa-miR-374a-3p	87.9	1.94	0.03	-4.92	0.06	0.41
hsa-miR-5010-3p	38.55	0.3	0.03	-4.93	0.04	0.33
hsa-miR-4787-3p	38.77	0.3	0.03	-4.94	0.1	0.47
hsa-miR-1307-5p	577.35	17.42	0.03	-4.97	0.11	0.44
hsa-miR-6511b-3p	40.47	0.3	0.03	-5	0.15	0.42
hsa-miR-874-3p	51.43	0.6	0.03	-5.04	0	0.03
hsa-miR-139-5p	536.9	14.3	0.03	-5.14	0	0.05
hsa-miR-582-5p	35.3	0	0.03	-5.18	0.08	0.43
hsa-let-7d-3p	1918.8	50.32	0.03	-5.23	0.11	0.45
hsa-miR-3940-3p	90.24	1.04	0.02	-5.48	0.01	0.17
hsa-miR-1908-5p	172.95	2.53	0.02	-5.62	0.01	0.16
hsa-miR-615-3p	508.26	9.09	0.02	-5.66	0.07	0.42
hsa-miR-1269b	71.55	0.3	0.02	-5.8	0.08	0.43
hsa-miR-326	115.14	0.45	0.01	-6.33	0	0.02
hsa-miR-1275	80.89	0	0.01	-6.36	0.03	0.28
hsa-miR-504-5p	895.82	0	0	-9.81	0.16	0.41
