# Supplementary material for: Natural Steroidal Lactone Induces G1/S Phase Cell Cycle Arrest and Intrinsic Apoptotic Pathway by Up-Regulating Tumor Suppressive miRNA in Triple-Negative Breast Cancer Cells
Source: Metabolites. 2022 Dec 24;13(1):29. doi: 10.3390/metabo13010029 (PMC9863888; doi:10.3390/metabo13010029)
Supplement: Supplementary file 1 [file metabolites-13-00029-s001.zip › Suplimentary table S4.xlsx]

## Sheet: Top 5 up and down DEMs
S. No.	miRNAs	Log2FC	P-value
UP expressed miRNAs:
1	hsa-miR-34a-5p	2.28	0.03
2	hsa-miR-191-3p	2.51	0.01
3	hsa-miR-500b-5p	3.29	0.01
4	hsa-miR-15a-5p	3.66	0
5	hsa-miR-181c-5p	4.68	0.01
Down expressed miRNAs:
6	hsa-miR-1275	-6.36	0.03
7	hsa-miR-326	-6.33	0
8	hsa-miR-1908-5p	-5.62	0.01
9	hsa-miR-3940-3p	-5.48	0.01
10	hsa-miR-139-5p	-5.14	0
