# Supplementary material for: Natural Steroidal Lactone Induces G1/S Phase Cell Cycle Arrest and Intrinsic Apoptotic Pathway by Up-Regulating Tumor Suppressive miRNA in Triple-Negative Breast Cancer Cells
Source: Metabolites. 2022 Dec 24;13(1):29. doi: 10.3390/metabo13010029 (PMC9863888; doi:10.3390/metabo13010029)
Supplement: Supplementary file 1 [file metabolites-13-00029-s001.zip › Suplimentary table S5.xlsx]

## Sheet: Predicted targets list 1
Predicted targets of significantly differentially expressed miRNAs
TARGET_GENE	GENE_DESCRIPTION	VALIDATION	DIANA	MIRANDA	MIRBRIDGE	PICTAR	PITA	RNA22	TARGETSCAN	TOTAL_HIT
CDC14B	cell division cycle 14B	V	V		V				V	4
PLSCR4	phospholipid scramblase 4	V	V	V				V		4
ABCC5	ATP-binding cassette, sub-family C (CFTR/MRP), member 5		V	V	V	V				4
ABCF2	ATP-binding cassette, sub-family F (GCN20), member 2		V	V			V	V		4
ABL2	c-abl oncogene 2, non-receptor tyrosine kinase		V				V	V	V	4
ACSL1	acyl-CoA synthetase long-chain family member 1		V	V	V	V				4
AFF4	AF4/FMR2 family, member 4		V	V			V		V	4
AGAP3	ArfGAP with GTPase domain, ankyrin repeat and PH domain 3		V	V			V		V	4
AHCYL2	adenosylhomocysteinase-like 2		V	V			V		V	4
AKAP11	A kinase (PRKA) anchor protein 11		V	V		V			V	4
AMMECR1	Alport syndrome, mental retardation, midface hypoplasia and elliptocytosis chromosomal region gene 1		V	V			V		V	4
AMOTL1	angiomotin like 1		V	V			V		V	4
ANK2	ankyrin 2, neuronal		V	V		V	V			4
ANKRD34A	ankyrin repeat domain 34A		V	V			V		V	4
ANKS1A	ankyrin repeat and sterile alpha motif domain containing 1A		V	V	V				V	4
ANLN	anillin, actin binding protein		V	V				V	V	4
AP1S2	adaptor-related protein complex 1, sigma 2 subunit		V	V	V		V			4
APP	amyloid beta (A4) precursor protein		V	V		V	V			4
ARHGAP12	Rho GTPase activating protein 12		V	V		V	V			4
ARHGAP18	Rho GTPase activating protein 18		V	V			V	V		4
ARHGAP5	Rho GTPase activating protein 5		V	V			V		V	4
ARL8B	ADP-ribosylation factor-like 8B		V	V		V		V		4
ARMCX2	armadillo repeat containing, X-linked 2		V	V	V	V				4
ASH1L	ash1 (absent, small, or homeotic)-like (Drosophila)		V	V			V		V	4
ASPH	aspartate beta-hydroxylase		V		V	V			V	4
ATP2B2	ATPase, Ca++ transporting, plasma membrane 2		V	V		V	V			4
ATXN7L1	ataxin 7-like 1		V	V				V	V	4
B4GALT1	UDP-Gal:betaGlcNAc beta 1,4- galactosyltransferase, polypeptide 1		V	V		V			V	4
BAI1	brain-specific angiogenesis inhibitor 1		V	V	V	V				4
BCL7A	B-cell CLL/lymphoma 7A		V	V			V		V	4
BFAR	bifunctional apoptosis regulator		V			V	V		V	4
BMX	BMX non-receptor tyrosine kinase		V	V	V	V				4
BSDC1	BSD domain containing 1		V	V			V		V	4
BTAF1	BTAF1 RNA polymerase II, B-TFIID transcription factor-associated, 170kDa		V	V			V		V	4
C14ORF43			V	V				V	V	4
C18ORF1			V				V	V	V	4
C18ORF34			V	V			V		V	4
C1QB	complement component 1, q subcomponent, B chain		V	V	V			V		4
C1QL3	complement component 1, q subcomponent-like 3		V	V			V		V	4
C6ORF204			V	V			V		V	4
C9ORF100			V	V			V	V		4
C9ORF150			V	V		V			V	4
C9ORF25			V	V			V		V	4
CACNA1E	calcium channel, voltage-dependent, R type, alpha 1E subunit		V	V			V		V	4
CAMKV	CaM kinase-like vesicle-associated		V	V		V	V			4
CAPRIN1	cell cycle associated protein 1		V	V			V		V	4
CARM1	coactivator-associated arginine methyltransferase 1		V		V		V		V	4
CCND3	cyclin D3		V	V	V				V	4
CCNJL	cyclin J-like		V	V			V		V	4
CD2AP	CD2-associated protein		V	V			V		V	4
CDC23	cell division cycle 23		V		V			V	V	4
CDC27	cell division cycle 27		V		V			V	V	4
CDC42EP2	CDC42 effector protein (Rho GTPase binding) 2		V		V	V			V	4
CDC42SE2	CDC42 small effector 2		V	V				V	V	4
CDS2	CDP-diacylglycerol synthase (phosphatidate cytidylyltransferase) 2		V			V	V		V	4
CDX2	caudal type homeobox 2		V		V	V	V			4
CECR6	cat eye syndrome chromosome region, candidate 6		V			V	V		V	4
CHD6	chromodomain helicase DNA binding protein 6		V	V			V		V	4
CHD7	chromodomain helicase DNA binding protein 7		V	V			V		V	4
CLCN3	chloride channel, voltage-sensitive 3		V	V	V		V			4
CLCN4	chloride channel, voltage-sensitive 4		V	V			V		V	4
CLCN5	chloride channel, voltage-sensitive 5		V	V			V		V	4
CMPK1	cytidine monophosphate (UMP-CMP) kinase 1, cytosolic		V		V	V			V	4
CNN1	calponin 1, basic, smooth muscle		V	V			V		V	4
CNOT6L	CCR4-NOT transcription complex, subunit 6-like		V	V			V		V	4
COL24A1	collagen, type XXIV, alpha 1		V	V		V	V			4
COPS7B	COP9 signalosome subunit 7B		V	V		V			V	4
CTNNBIP1	catenin, beta interacting protein 1		V	V			V		V	4
CUL3	cullin 3		V	V	V			V		4
CX3CL1	chemokine (C-X3-C motif) ligand 1		V		V	V	V			4
DACH1	dachshund homolog 1 (Drosophila)		V	V		V	V			4
DDX3Y	DEAD (Asp-Glu-Ala-Asp) box helicase 3, Y-linked		V	V			V		V	4
DIAPH1	diaphanous-related formin 1		V	V			V		V	4
DNAJB4	DnaJ (Hsp40) homolog, subfamily B, member 4		V	V			V		V	4
DOCK4	dedicator of cytokinesis 4		V	V			V	V		4
DRD1	dopamine receptor D1		V	V	V	V				4
DZIP1	DAZ interacting zinc finger protein 1		V	V			V		V	4
EDAR	ectodysplasin A receptor		V	V				V	V	4
EED	embryonic ectoderm development		V	V			V	V		4
EFNB2	ephrin-B2		V	V		V		V		4
EGLN2	egl-9 family hypoxia-inducible factor 2		V			V	V		V	4
EIF2B5	eukaryotic translation initiation factor 2B, subunit 5 epsilon, 82kDa		V	V			V		V	4
ELL	elongation factor RNA polymerase II		V		V	V			V	4
ELMOD1	ELMO/CED-12 domain containing 1		V	V			V		V	4
EN2	engrailed homeobox 2		V	V			V		V	4
EPB41L1	erythrocyte membrane protein band 4.1-like 1		V	V			V		V	4
ETNK1	ethanolamine kinase 1		V	V			V		V	4
ETV1	ets variant 1		V	V			V		V	4
EVI5	ecotropic viral integration site 5		V	V			V		V	4
EXT2	exostosin glycosyltransferase 2		V	V	V			V		4
FAM119B			V	V			V	V		4
FAM122B	family with sequence similarity 122B		V	V				V	V	4
FAM123B			V	V			V		V	4
FAM54B			V	V		V			V	4
FAM70A			V	V		V	V			4
FAM91A1	family with sequence similarity 91, member A1		V	V			V		V	4
FASN	fatty acid synthase		V	V			V		V	4
FGFR2	fibroblast growth factor receptor 2		V	V	V		V			4
FKBP1A	FK506 binding protein 1A, 12kDa		V		V		V		V	4
FLT3	fms-related tyrosine kinase 3		V	V	V				V	4
FNDC3B	fibronectin type III domain containing 3B		V	V			V		V	4
FOSL1	FOS-like antigen 1		V		V	V			V	4
FOXO1	forkhead box O1		V		V		V		V	4
FREQ			V			V	V		V	4
FRMPD1	FERM and PDZ domain containing 1		V	V		V	V			4
FRS2	fibroblast growth factor receptor substrate 2		V	V			V		V	4
FRY	furry homolog (Drosophila)		V	V		V			V	4
FRYL	FRY-like		V	V			V		V	4
FUBP1	far upstream element (FUSE) binding protein 1		V	V			V		V	4
FURIN	furin (paired basic amino acid cleaving enzyme)		V	V			V		V	4
GABRP	gamma-aminobutyric acid (GABA) A receptor, pi		V	V	V			V		4
GALNT1	UDP-N-acetyl-alpha-D-galactosamine:polypeptide N-acetylgalactosaminyltransferase 1 (GalNAc-T1)		V	V			V		V	4
GGA3	golgi-associated, gamma adaptin ear containing, ARF binding protein 3		V			V		V	V	4
GIGYF1	GRB10 interacting GYF protein 1		V	V			V		V	4
GIT1	G protein-coupled receptor kinase interacting ArfGAP 1		V	V			V		V	4
GOLGA1	golgin A1		V			V	V		V	4
GOLT1B	golgi transport 1B		V	V			V		V	4
GPN1	GPN-loop GTPase 1		V			V	V		V	4
GPR124	G protein-coupled receptor 124		V				V	V	V	4
GRAMD3	GRAM domain containing 3		V	V		V			V	4
GRB10	growth factor receptor-bound protein 10		V	V				V	V	4
GRB2	growth factor receptor-bound protein 2		V	V	V		V			4
HCN1	hyperpolarization activated cyclic nucleotide-gated potassium channel 1		V	V			V		V	4
HEY2	hes-related family bHLH transcription factor with YRPW motif 2		V	V	V		V			4
HTR2C	5-hydroxytryptamine (serotonin) receptor 2C, G protein-coupled		V	V	V		V			4
IGF2R	insulin-like growth factor 2 receptor		V		V	V			V	4
IHPK1			V	V			V		V	4
IL3	interleukin 3 (colony-stimulating factor, multiple)		V	V	V			V		4
IRS1	insulin receptor substrate 1		V		V		V		V	4
ISLR	immunoglobulin superfamily containing leucine-rich repeat		V			V		V	V	4
ISOC1	isochorismatase domain containing 1		V	V		V			V	4
ITGA10	integrin, alpha 10		V	V			V		V	4
ITGA2	integrin, alpha 2 (CD49B, alpha 2 subunit of VLA-2 receptor)		V	V	V	V				4
KCNC2	potassium voltage-gated channel, Shaw-related subfamily, member 2		V	V			V	V		4
KCNC4	potassium voltage-gated channel, Shaw-related subfamily, member 4		V	V			V		V	4
KCTD1	potassium channel tetramerization domain containing 1		V	V		V	V			4
KIAA0317			V	V			V		V	4
KIAA0664			V	V			V		V	4
KIF3B	kinesin family member 3B		V	V			V		V	4
KIF5C	kinesin family member 5C		V				V	V	V	4
KLC2	kinesin light chain 2		V	V		V	V			4
KLHL18	kelch-like family member 18		V	V			V		V	4
KPNA1	karyopherin alpha 1 (importin alpha 5)		V	V			V		V	4
KPNA4	karyopherin alpha 4 (importin alpha 3)		V	V		V	V			4
LCP1	lymphocyte cytosolic protein 1 (L-plastin)		V	V	V			V		4
LMOD1	leiomodin 1 (smooth muscle)		V	V			V		V	4
LPPR2	lipid phosphate phosphatase-related protein type 2		V	V			V		V	4
LRRFIP2	leucine rich repeat (in FLII) interacting protein 2		V	V		V	V			4
LRRN3	leucine rich repeat neuronal 3		V	V		V	V			4
LSM11	LSM11, U7 small nuclear RNA associated		V	V	V		V			4
LTB	lymphotoxin beta (TNF superfamily, member 3)		V	V	V	V				4
MACF1	microtubule-actin crosslinking factor 1		V	V		V		V		4
MAFK	v-maf avian musculoaponeurotic fibrosarcoma oncogene homolog K		V	V			V		V	4
MAK	male germ cell-associated kinase		V	V		V			V	4
MAN2A2	mannosidase, alpha, class 2A, member 2		V		V		V	V		4
MAP1A	microtubule-associated protein 1A		V	V			V		V	4
MAPK1IP1L	mitogen-activated protein kinase 1 interacting protein 1-like		V	V			V		V	4
MAPK9	mitogen-activated protein kinase 9		V	V	V		V			4
44260	membrane-associated ring finger (C3HC4) 5		V	V			V		V	4
MED13	mediator complex subunit 13		V	V	V		V			4
MED26	mediator complex subunit 26		V		V		V		V	4
MFN2	mitofusin 2		V	V			V		V	4
MGAT4A	mannosyl (alpha-1,3-)-glycoprotein beta-1,4-N-acetylglucosaminyltransferase, isozyme A		V	V			V		V	4
MLL3			V	V			V		V	4
MTSS1	metastasis suppressor 1		V	V	V	V				4
MYEF2	myelin expression factor 2		V	V	V		V			4
MYO5A	myosin VA (heavy chain 12, myoxin)		V	V			V		V	4
MYT1L	myelin transcription factor 1-like		V	V			V		V	4
NBR1	neighbor of BRCA1 gene 1		V	V			V		V	4
NFAT5	nuclear factor of activated T-cells 5, tonicity-responsive		V	V	V			V		4
NISCH	nischarin		V	V				V	V	4
NKD1	naked cuticle homolog 1 (Drosophila)		V		V			V	V	4
NRBP1	nuclear receptor binding protein 1		V	V		V	V			4
NUFIP2	nuclear fragile X mental retardation protein interacting protein 2		V	V				V	V	4
PAX2	paired box 2		V	V			V		V	4
PCDH17	protocadherin 17		V	V			V		V	4
PCDHA13	protocadherin alpha 13		V	V		V			V	4
PCDHA6	protocadherin alpha 6		V	V		V			V	4
PCGF5	polycomb group ring finger 5		V	V			V		V	4
PGM2L1	phosphoglucomutase 2-like 1		V	V				V	V	4
PHACTR2	phosphatase and actin regulator 2		V	V			V		V	4
PHF19	PHD finger protein 19		V	V			V		V	4
PHIP	pleckstrin homology domain interacting protein		V	V			V		V	4
PHLDA3	pleckstrin homology-like domain, family A, member 3		V			V	V		V	4
PI4KB	phosphatidylinositol 4-kinase, catalytic, beta		V			V	V		V	4
PIK3R3	phosphoinositide-3-kinase, regulatory subunit 3 (gamma)		V	V	V			V		4
PISD	phosphatidylserine decarboxylase		V		V	V			V	4
PLAGL1	pleiomorphic adenoma gene-like 1		V		V	V			V	4
PLEKHA5	pleckstrin homology domain containing, family A member 5		V				V	V	V	4
POLR3F	polymerase (RNA) III (DNA directed) polypeptide F, 39 kDa		V	V			V		V	4
POU3F2	POU class 3 homeobox 2		V	V		V	V			4
PPM1E	protein phosphatase, Mg2+/Mn2+ dependent, 1E		V	V		V	V			4
PRKACA	protein kinase, cAMP-dependent, catalytic, alpha		V	V	V			V		4
PTPRM	protein tyrosine phosphatase, receptor type, M		V	V	V		V			4
PVRL2	poliovirus receptor-related 2 (herpesvirus entry mediator B)		V	V			V		V	4
RAB10	RAB10, member RAS oncogene family		V	V		V	V			4
RAB11FIP5	RAB11 family interacting protein 5 (class I)		V	V				V	V	4
RAB8B	RAB8B, member RAS oncogene family		V	V			V	V		4
RASL12	RAS-like, family 12		V	V		V			V	4
RBM24	RNA binding motif protein 24		V	V			V		V	4
RET	ret proto-oncogene		V		V	V			V	4
RFWD2	ring finger and WD repeat domain 2, E3 ubiquitin protein ligase		V	V	V		V			4
RIC8A	RIC8 guanine nucleotide exchange factor A		V	V			V		V	4
RICTOR	RPTOR independent companion of MTOR, complex 2		V	V			V		V	4
RNF213	ring finger protein 213		V	V				V	V	4
RNF38	ring finger protein 38		V	V			V	V		4
RNF43	ring finger protein 43		V	V		V			V	4
RTF1	Rtf1, Paf1/RNA polymerase II complex component, homolog (S. cerevisiae)		V	V		V			V	4
SALL1	spalt-like transcription factor 1		V	V			V		V	4
SATB2	SATB homeobox 2		V	V		V	V			4
SCOC	short coiled-coil protein		V			V	V		V	4
SEC24A	SEC24 family member A		V	V			V	V		4
SEMA3A	sema domain, immunoglobulin domain (Ig), short basic domain, secreted, (semaphorin) 3A		V	V			V		V	4
SEMA6A	sema domain, transmembrane domain (TM), and cytoplasmic domain, (semaphorin) 6A		V		V	V		V		4
44450	septin 11		V	V			V		V	4
SFRS11			V	V		V	V			4
SFRS2			V	V		V		V		4
SFRS2IP			V	V			V		V	4
SIDT1	SID1 transmembrane family, member 1		V			V		V	V	4
SIX4	SIX homeobox 4		V	V			V		V	4
SLC13A3	solute carrier family 13 (sodium-dependent dicarboxylate transporter), member 3		V	V		V			V	4
SLC25A35	solute carrier family 25, member 35		V	V		V	V			4
SLC30A3	solute carrier family 30 (zinc transporter), member 3		V	V		V		V		4
SLC4A7	solute carrier family 4, sodium bicarbonate cotransporter, member 7		V				V	V	V	4
SLC5A3	solute carrier family 5 (sodium/myo-inositol cotransporter), member 3		V	V			V		V	4
SLC6A4	solute carrier family 6 (neurotransmitter transporter), member 4		V	V	V	V				4
SLITRK6	SLIT and NTRK-like family, member 6		V	V			V		V	4
SMAD3	SMAD family member 3		V		V	V			V	4
SMPD1	sphingomyelin phosphodiesterase 1, acid lysosomal		V	V	V				V	4
SMURF2	SMAD specific E3 ubiquitin protein ligase 2		V		V	V			V	4
SNCG	synuclein, gamma (breast cancer-specific protein 1)		V		V		V		V	4
SNRPC	small nuclear ribonucleoprotein polypeptide C		V	V	V		V			4
SOCS5	suppressor of cytokine signaling 5		V	V			V	V		4
SORT1	sortilin 1		V	V			V		V	4
SPAG7	sperm associated antigen 7		V	V			V		V	4
SPOCK3	sparc/osteonectin, cwcv and kazal-like domains proteoglycan (testican) 3		V	V			V		V	4
SPRY3	sprouty homolog 3 (Drosophila)		V	V				V	V	4
SPSB4	splA/ryanodine receptor domain and SOCS box containing 4		V	V		V			V	4
SR140			V	V			V		V	4
SRPR	signal recognition particle receptor (docking protein)		V	V			V		V	4
ST8SIA3	ST8 alpha-N-acetyl-neuraminide alpha-2,8-sialyltransferase 3		V	V			V		V	4
STK19	serine/threonine kinase 19		V	V	V	V				4
SUMO3	small ubiquitin-like modifier 3		V		V			V	V	4
SVEP1	sushi, von Willebrand factor type A, EGF and pentraxin domain containing 1		V	V			V		V	4
SYT3	synaptotagmin III		V	V			V		V	4
TARBP2	TAR (HIV-1) RNA binding protein 2		V	V	V				V	4
TASP1	taspase, threonine aspartase, 1		V	V			V		V	4
TBC1D20	TBC1 domain family, member 20		V				V	V	V	4
TBC1D8B	TBC1 domain family, member 8B (with GRAM domain)		V	V	V			V		4
TBC1D9	TBC1 domain family, member 9 (with GRAM domain)		V	V				V	V	4
TCF3	transcription factor 3		V	V			V		V	4
TEAD1	TEA domain family member 1 (SV40 transcriptional enhancer factor)		V	V			V		V	4
TFEC	transcription factor EC		V	V	V				V	4
TLL1	tolloid-like 1		V			V		V	V	4
TMEM100	transmembrane protein 100		V	V			V		V	4
TNRC6B	trinucleotide repeat containing 6B		V	V			V		V	4
TSC22D3	TSC22 domain family, member 3		V	V		V	V			4
TYRO3	TYRO3 protein tyrosine kinase		V	V			V	V		4
UBAP1	ubiquitin associated protein 1		V	V			V		V	4
UBE2Q1	ubiquitin-conjugating enzyme E2Q family member 1		V	V		V			V	4
UBL3	ubiquitin-like 3		V		V		V		V	4
UBXN10	UBX domain protein 10		V	V		V			V	4
UNC13A	unc-13 homolog A (C. elegans)		V				V	V	V	4
UNC84A			V	V			V	V		4
USP3	ubiquitin specific peptidase 3		V	V	V		V			4
USP6	ubiquitin specific peptidase 6 (Tre-2 oncogene)		V	V	V	V				4
VAMP7	vesicle-associated membrane protein 7		V	V		V			V	4
VAMP8	vesicle-associated membrane protein 8		V	V		V			V	4
VAT1	vesicle amine transport 1		V	V		V			V	4
VTI1A	vesicle transport through interaction with t-SNAREs 1A		V	V			V		V	4
WBP11	WW domain binding protein 11		V	V		V			V	4
WISP1	WNT1 inducible signaling pathway protein 1		V			V		V	V	4
WSB1	WD repeat and SOCS box containing 1		V		V	V			V	4
WWC1	WW and C2 domain containing 1		V	V		V	V			4
YOD1	YOD1 deubiquitinase		V		V		V		V	4
ZBTB10	zinc finger and BTB domain containing 10		V	V		V	V			4
ZBTB34	zinc finger and BTB domain containing 34		V	V			V		V	4
ZBTB44	zinc finger and BTB domain containing 44		V	V				V	V	4
ZBTB46	zinc finger and BTB domain containing 46		V			V	V		V	4
ZBTB9	zinc finger and BTB domain containing 9		V	V		V			V	4
ZC3H6	zinc finger CCCH-type containing 6		V	V		V			V	4
ZCCHC2	zinc finger, CCHC domain containing 2		V			V	V		V	4
ZER1	zyg-11 related, cell cycle regulator		V	V		V			V	4
ZFHX3	zinc finger homeobox 3		V	V			V		V	4
ZHX1	zinc fingers and homeoboxes 1		V	V		V	V			4
ZIC1	Zic family member 1		V	V	V		V			4
ZNF238			V	V		V		V		4
ZNF280C	zinc finger protein 280C		V	V			V	V		4
ZNF423	zinc finger protein 423		V		V	V			V	4
ZNF449	zinc finger protein 449		V	V				V	V	4
ZNF518B	zinc finger protein 518B		V	V			V		V	4
ZNF609	zinc finger protein 609		V	V			V		V	4
ZNF622	zinc finger protein 622		V	V		V			V	4
ZNF654	zinc finger protein 654		V	V			V		V	4
ZNRF2	zinc and ring finger 2		V				V	V	V	4
ADAMTSL3	ADAMTS-like 3			V		V	V		V	4
AK3L1				V		V	V		V	4
AP1GBP1				V		V	V		V	4
ARHGEF9	Cdc42 guanine nucleotide exchange factor (GEF) 9			V	V		V		V	4
BAT2D1				V			V	V	V	4
C12ORF30				V		V	V		V	4
C20ORF39				V		V	V		V	4
CSMD1	CUB and Sushi multiple domains 1			V			V	V	V	4
FAM60A	family with sequence similarity 60, member A			V		V	V		V	4
LRP2	low density lipoprotein receptor-related protein 2			V	V		V		V	4
MYBL1	v-myb avian myeloblastosis viral oncogene homolog-like 1			V	V		V		V	4
PCDHAC1	protocadherin alpha subfamily C, 1			V		V	V		V	4
SETD3	SET domain containing 3			V		V	V		V	4
SPEN	spen family transcriptional repressor			V		V	V		V	4
TBL1XR1	transducin (beta)-like 1 X-linked receptor 1			V	V		V		V	4
TUBA1A	tubulin, alpha 1a			V	V		V		V	4
WDR68				V	V	V			V	4
KANK1	KN motif and ankyrin repeat domains 1				V	V		V	V	4
HIGD1A	HIG1 hypoxia inducible domain family, member 1A					V	V	V	V	4
ACVR2B	activin A receptor, type IIB		V	V	V				V	4
ALCAM	activated leukocyte cell adhesion molecule		V	V	V		V			4
ANKRD52	ankyrin repeat domain 52		V	V			V		V	4
AP2S1	adaptor-related protein complex 2, sigma 1 subunit		V	V	V	V				4
ARID4B	AT rich interactive domain 4B (RBP1-like)		V	V		V	V			4
ARSJ	arylsulfatase family, member J		V	V			V		V	4
ASB1	ankyrin repeat and SOCS box containing 1		V		V		V		V	4
ATG9A	autophagy related 9A		V	V		V			V	4
ATMIN	ATM interactor		V	V			V		V	4
ATP1A2	ATPase, Na+/K+ transporting, alpha 2 polypeptide		V	V				V	V	4
BACH2	BTB and CNC homology 1, basic leucine zipper transcription factor 2		V	V		V		V		4
BNC2	basonuclin 2		V	V		V			V	4
BSN	bassoon presynaptic cytomatrix protein		V	V	V			V		4
C11ORF9			V	V			V	V		4
C1ORF144			V	V			V		V	4
C1ORF9			V	V		V	V			4
C9ORF114	chromosome 9 open reading frame 114		V	V			V	V		4
C9ORF125			V	V			V		V	4
CBLN4	cerebellin 4 precursor		V	V		V		V		4
CD47	CD47 molecule		V	V		V		V		4
CDC25A	cell division cycle 25A		V	V		V			V	4
CHD1	chromodomain helicase DNA binding protein 1		V	V			V		V	4
CHMP7	charged multivesicular body protein 7		V	V	V	V				4
CHST12	carbohydrate (chondroitin 4) sulfotransferase 12		V	V	V				V	4
CPLX2	complexin 2		V	V			V		V	4
CREB5	cAMP responsive element binding protein 5		V		V		V		V	4
CRHR1	corticotropin releasing hormone receptor 1		V		V	V			V	4
CSNK1G1	casein kinase 1, gamma 1		V	V				V	V	4
CSNK1G3	casein kinase 1, gamma 3		V	V		V	V			4
CTDSPL	CTD (carboxy-terminal domain, RNA polymerase II, polypeptide A) small phosphatase-like		V	V			V	V		4
DGKZ	diacylglycerol kinase, zeta		V		V	V			V	4
DKK1	dickkopf WNT signaling pathway inhibitor 1		V	V	V		V			4
DNAJB1	DnaJ (Hsp40) homolog, subfamily B, member 1		V	V			V		V	4
DPY19L3	dpy-19-like 3 (C. elegans)		V	V			V	V		4
DPYSL4	dihydropyrimidinase-like 4		V			V		V	V	4
EDEM3	ER degradation enhancer, mannosidase alpha-like 3		V	V				V	V	4
EFNB1	ephrin-B1		V	V			V	V		4
EI24	etoposide induced 2.4		V	V		V			V	4
EMR2	egf-like module containing, mucin-like, hormone receptor-like 2		V	V	V			V		4
ETV6	ets variant 6		V	V	V			V		4
FAM126B	family with sequence similarity 126, member B		V	V		V	V			4
FAT2	FAT atypical cadherin 2		V	V			V		V	4
FBXO30	F-box protein 30		V	V		V		V		4
FBXO41	F-box protein 41		V	V				V	V	4
FGF23	fibroblast growth factor 23		V		V			V	V	4
FLOT2	flotillin 2		V	V			V		V	4
FOXN2	forkhead box N2		V			V		V	V	4
FOXN3	forkhead box N3		V	V		V			V	4
GABBR2	gamma-aminobutyric acid (GABA) B receptor, 2		V	V				V	V	4
GATAD2B	GATA zinc finger domain containing 2B		V	V			V		V	4
GCNT2	glucosaminyl (N-acetyl) transferase 2, I-branching enzyme (I blood group)		V	V	V			V		4
GNAI2	guanine nucleotide binding protein (G protein), alpha inhibiting activity polypeptide 2		V		V	V			V	4
GNAS	GNAS complex locus		V	V			V	V		4
GPR158	G protein-coupled receptor 158		V	V			V		V	4
GRK6	G protein-coupled receptor kinase 6		V		V	V		V		4
IGFBP3	insulin-like growth factor binding protein 3		V		V	V			V	4
INHBB	inhibin, beta B		V		V	V			V	4
IRF2BP2	interferon regulatory factor 2 binding protein 2		V	V			V		V	4
ITSN1	intersectin 1 (SH3 domain protein)		V	V			V		V	4
JAZF1	JAZF zinc finger 1		V	V	V		V			4
JHDM1D	jumonji C domain containing histone demethylase 1 homolog D (S. cerevisiae)		V	V			V		V	4
JMJD1C	jumonji domain containing 1C		V	V		V			V	4
KCNH2	potassium voltage-gated channel, subfamily H (eag-related), member 2		V	V		V	V			4
KCNH7	potassium voltage-gated channel, subfamily H (eag-related), member 7		V			V		V	V	4
KIAA1024	KIAA1024		V	V				V	V	4
KIAA1045	KIAA1045		V	V				V	V	4
KLF12	Kruppel-like factor 12		V	V		V		V		4
KLHL18	kelch-like family member 18		V	V		V		V		4
LASS6			V	V			V		V	4
LMTK3	lemur tyrosine kinase 3		V	V			V		V	4
LNX1	ligand of numb-protein X 1, E3 ubiquitin protein ligase		V	V		V	V			4
LRRC55	leucine rich repeat containing 55		V	V		V			V	4
LRRC7	leucine rich repeat containing 7		V	V			V		V	4
MAP4K4	mitogen-activated protein kinase kinase kinase kinase 4		V	V			V		V	4
44260	membrane-associated ring finger (C3HC4) 5		V	V			V		V	4
MBD6	methyl-CpG binding domain protein 6		V	V			V		V	4
MCFD2	multiple coagulation factor deficiency 2		V			V		V	V	4
MTMR4	myotubularin related protein 4		V	V		V		V		4
MTMR9	myotubularin related protein 9		V				V	V	V	4
NAPEPLD	N-acyl phosphatidylethanolamine phospholipase D		V				V	V	V	4
NCOA1	nuclear receptor coactivator 1		V	V			V		V	4
NFKBIA	nuclear factor of kappa light polypeptide gene enhancer in B-cells inhibitor, alpha		V	V	V			V		4
NRP2	neuropilin 2		V	V	V			V		4
PACS1	phosphofurin acidic cluster sorting protein 1		V			V	V		V	4
PDE4B	phosphodiesterase 4B, cAMP-specific		V	V			V		V	4
PDE7B	phosphodiesterase 7B		V	V	V				V	4
PDLIM2	PDZ and LIM domain 2 (mystique)		V	V		V		V		4
PGRMC2	progesterone receptor membrane component 2		V			V		V	V	4
PIP5K1A	phosphatidylinositol-4-phosphate 5-kinase, type I, alpha		V	V		V			V	4
PLA2G15	phospholipase A2, group XV		V	V				V	V	4
PLOD1	procollagen-lysine, 2-oxoglutarate 5-dioxygenase 1		V		V	V			V	4
POFUT1	protein O-fucosyltransferase 1		V		V	V			V	4
PPP1R10	protein phosphatase 1, regulatory subunit 10		V	V		V			V	4
PPP1R14D	protein phosphatase 1, regulatory (inhibitor) subunit 14D		V	V		V		V		4
PPP2R5A	protein phosphatase 2, regulatory subunit B', alpha		V	V		V	V			4
PREB	prolactin regulatory element binding		V	V	V			V		4
PRKCH	protein kinase C, eta		V	V	V			V		4
PRKCQ	protein kinase C, theta		V	V	V			V		4
PRKD1	protein kinase D1		V		V	V			V	4
PROSAPIP1			V	V			V		V	4
PSME1	proteasome (prosome, macropain) activator subunit 1 (PA28 alpha)		V	V	V		V			4
PTPRD	protein tyrosine phosphatase, receptor type, D		V	V			V		V	4
PVRL1	poliovirus receptor-related 1 (herpesvirus entry mediator C)		V	V	V				V	4
RALGPS1	Ral GEF with PH domain and SH3 binding motif 1		V	V				V	V	4
RALGPS2	Ral GEF with PH domain and SH3 binding motif 2		V	V		V	V			4
RANBP10	RAN binding protein 10		V	V		V		V		4
RCAN1	regulator of calcineurin 1		V	V				V	V	4
RDH11	retinol dehydrogenase 11 (all-trans/9-cis/11-cis)		V		V	V			V	4
RET	ret proto-oncogene		V				V	V	V	4
RNF169	ring finger protein 169		V	V				V	V	4
SAR1A	SAR1 homolog A (S. cerevisiae)		V		V	V			V	4
SCML2	sex comb on midleg-like 2 (Drosophila)		V	V			V		V	4
SCN2B	sodium channel, voltage-gated, type II, beta subunit		V		V		V		V	4
SLC12A2	solute carrier family 12 (sodium/potassium/chloride transporter), member 2		V	V				V	V	4
SLC25A27	solute carrier family 25, member 27		V	V			V		V	4
SLC44A2	solute carrier family 44 (choline transporter), member 2		V			V		V	V	4
SNAP25	synaptosomal-associated protein, 25kDa		V	V		V		V		4
SNTB2	syntrophin, beta 2 (dystrophin-associated protein A1, 59kDa, basic component 2)		V	V				V	V	4
SOCS4	suppressor of cytokine signaling 4		V			V		V	V	4
STK38L	serine/threonine kinase 38 like		V	V			V		V	4
STX17	syntaxin 17		V		V	V			V	4
STX1A	syntaxin 1A (brain)		V		V			V	V	4
SVOP	SV2 related protein homolog (rat)		V	V		V			V	4
SYVN1	synovial apoptosis inhibitor 1, synoviolin		V	V		V			V	4
TCF12	transcription factor 12		V			V	V		V	4
TMEM55A	transmembrane protein 55A		V	V		V	V			4
TNKS	tankyrase, TRF1-interacting ankyrin-related ADP-ribose polymerase		V	V				V	V	4
TNRC6B	trinucleotide repeat containing 6B		V	V			V		V	4
TOB2	transducer of ERBB2, 2		V	V				V	V	4
TRIM13	tripartite motif containing 13		V	V			V	V		4
TRIM41	tripartite motif containing 41		V	V				V	V	4
TUBB1	tubulin, beta 1 class VI		V	V	V			V		4
TXNDC4			V	V				V	V	4
UCN2	urocortin 2		V			V		V	V	4
VTCN1	V-set domain containing T cell activation inhibitor 1		V	V	V			V		4
VTI1A	vesicle transport through interaction with t-SNAREs 1A		V	V	V		V			4
XPO5	exportin 5		V	V		V			V	4
YY1	YY1 transcription factor		V		V	V			V	4
ZC3H12B	zinc finger CCCH-type containing 12B		V	V			V		V	4
ZER1	zyg-11 related, cell cycle regulator		V	V		V			V	4
ZMYM4	zinc finger, MYM-type 4		V	V		V			V	4
ZNF207	zinc finger protein 207		V	V		V	V			4
ZNF512	zinc finger protein 512		V	V		V		V		4
MLL2				V	V		V		V	4
MYO1C	myosin IC			V	V		V		V	4
NAT13				V		V		V	V	4
PURB	purine-rich element binding protein B			V		V	V		V	4
RAB43	RAB43, member RAS oncogene family			V		V		V	V	4
TBL1XR1	transducin (beta)-like 1 X-linked receptor 1			V	V		V		V	4
ZFHX4	zinc finger homeobox 4			V		V	V		V	4
ACVR2B	activin A receptor, type IIB		V	V			V		V	4
ARHGAP24	Rho GTPase activating protein 24		V	V			V		V	4
BNC2	basonuclin 2		V	V			V		V	4
BRCA1	breast cancer 1, early onset		V	V			V		V	4
C18ORF34			V	V			V		V	4
CBL	Cbl proto-oncogene, E3 ubiquitin protein ligase		V	V			V		V	4
CHFR	checkpoint with forkhead and ring finger domains, E3 ubiquitin protein ligase		V	V			V		V	4
DGKI	diacylglycerol kinase, iota		V	V			V		V	4
DPYSL2	dihydropyrimidinase-like 2		V	V			V		V	4
E2F3	E2F transcription factor 3		V	V			V		V	4
EFR3A	EFR3 homolog A (S. cerevisiae)		V	V			V		V	4
FNDC4	fibronectin type III domain containing 4		V	V			V		V	4
FXR1	fragile X mental retardation, autosomal homolog 1		V	V			V		V	4
FYN	FYN oncogene related to SRC, FGR, YES		V	V			V		V	4
GANAB	glucosidase, alpha; neutral AB		V	V			V		V	4
GNAI2	guanine nucleotide binding protein (G protein), alpha inhibiting activity polypeptide 2		V	V			V		V	4
GPR3	G protein-coupled receptor 3		V	V			V		V	4
HMP19	HMP19 protein		V	V			V		V	4
IGF2BP2	insulin-like growth factor 2 mRNA binding protein 2		V	V			V		V	4
IRF2BP2	interferon regulatory factor 2 binding protein 2		V	V			V		V	4
KIAA1539			V	V			V		V	4
MAN1A2	mannosidase, alpha, class 1A, member 2		V	V			V		V	4
MAP3K12	mitogen-activated protein kinase kinase kinase 12		V	V			V		V	4
MAP3K7IP3			V	V			V		V	4
MAPK1IP1L	mitogen-activated protein kinase 1 interacting protein 1-like		V	V			V		V	4
MBD1	methyl-CpG binding domain protein 1		V	V			V		V	4
MEGF11	multiple EGF-like-domains 11		V	V			V		V	4
MTMR14	myotubularin related protein 14		V	V			V		V	4
NF1	neurofibromin 1		V	V			V		V	4
NLK	nemo-like kinase		V	V			V		V	4
NUFIP2	nuclear fragile X mental retardation protein interacting protein 2		V	V			V		V	4
ONECUT1	one cut homeobox 1		V	V			V		V	4
PRDM5	PR domain containing 5		V	V			V		V	4
RIMS4	regulating synaptic membrane exocytosis 4		V	V			V		V	4
RPS6KA3	ribosomal protein S6 kinase, 90kDa, polypeptide 3		V	V			V		V	4
RTKN2	rhotekin 2		V	V			V		V	4
SATL1	spermidine/spermine N1-acetyl transferase-like 1		V	V			V		V	4
44450	septin 11		V	V			V		V	4
SGK269			V	V			V		V	4
SLC8A1	solute carrier family 8 (sodium/calcium exchanger), member 1		V	V			V		V	4
TMEM129	transmembrane protein 129		V	V			V		V	4
TRIO	trio Rho guanine nucleotide exchange factor		V	V			V		V	4
TRIP12	thyroid hormone receptor interactor 12		V	V			V		V	4
YY1	YY1 transcription factor		V	V			V		V	4
ZC3H4	zinc finger CCCH-type containing 4		V	V			V		V	4
ABCB7	ATP-binding cassette, sub-family B (MDR/TAP), member 7		V		V	V	V			4
ACVR2A	activin A receptor, type IIA		V	V	V		V			4
ADAMTS19	ADAM metallopeptidase with thrombospondin type 1 motif, 19		V	V			V		V	4
ANKRD28	ankyrin repeat domain 28		V	V			V		V	4
AP1G1	adaptor-related protein complex 1, gamma 1 subunit		V	V		V	V			4
APCDD1	adenomatosis polyposis coli down-regulated 1		V	V			V		V	4
ARAP2	ArfGAP with RhoGAP domain, ankyrin repeat and PH domain 2		V	V			V		V	4
ARFIP1	ADP-ribosylation factor interacting protein 1		V	V			V		V	4
ARHGAP24	Rho GTPase activating protein 24		V	V			V		V	4
ARHGEF4	Rho guanine nucleotide exchange factor (GEF) 4		V		V		V		V	4
ARID5B	AT rich interactive domain 5B (MRF1-like)		V	V			V		V	4
ATG16L1	autophagy related 16-like 1 (S. cerevisiae)		V			V	V		V	4
ATP11A	ATPase, class VI, type 11A		V	V			V		V	4
ATP2B1	ATPase, Ca++ transporting, plasma membrane 1		V	V	V		V			4
ATP2B2	ATPase, Ca++ transporting, plasma membrane 2		V	V			V		V	4
ATP6V1C1	ATPase, H+ transporting, lysosomal 42kDa, V1 subunit C1		V		V		V	V		4
BAI3	brain-specific angiogenesis inhibitor 3		V	V			V		V	4
BCL11A	B-cell CLL/lymphoma 11A (zinc finger protein)		V	V		V			V	4
BCL2L11	BCL2-like 11 (apoptosis facilitator)		V	V			V		V	4
BIRC6	baculoviral IAP repeat containing 6		V	V			V		V	4
BMP6	bone morphogenetic protein 6		V	V	V		V			4
BRWD1	bromodomain and WD repeat domain containing 1		V	V			V		V	4
BTBD10	BTB (POZ) domain containing 10		V	V		V	V			4
C10ORF140			V	V			V		V	4
C18ORF1			V	V			V		V	4
C3ORF64			V				V	V	V	4
C7ORF60	chromosome 7 open reading frame 60		V	V			V		V	4
CAMSAP1L1			V	V			V		V	4
CAST	calpastatin		V	V				V	V	4
CCDC126	coiled-coil domain containing 126		V	V		V			V	4
CCDC6	coiled-coil domain containing 6		V	V			V		V	4
CCDC85A	coiled-coil domain containing 85A		V	V			V	V		4
CD2AP	CD2-associated protein		V	V			V		V	4
CDKN1A	cyclin-dependent kinase inhibitor 1A (p21, Cip1)		V	V			V		V	4
CENPO	centromere protein O		V			V	V		V	4
CEP55	centrosomal protein 55kDa		V	V				V	V	4
CHIC1	cysteine-rich hydrophobic domain 1		V	V			V		V	4
CHRM2	cholinergic receptor, muscarinic 2		V				V	V	V	4
CIT	citron (rho-interacting, serine/threonine kinase 21)		V	V			V		V	4
CLCN6	chloride channel, voltage-sensitive 6		V				V	V	V	4
CNR1	cannabinoid receptor 1 (brain)		V	V			V		V	4
COX7A2L	cytochrome c oxidase subunit VIIa polypeptide 2 like		V	V			V		V	4
CSMD1	CUB and Sushi multiple domains 1		V			V	V		V	4
CSNK1G1	casein kinase 1, gamma 1		V	V			V		V	4
DDX6	DEAD (Asp-Glu-Ala-Asp) box helicase 6		V		V		V		V	4
DEDD	death effector domain containing		V	V		V	V			4
DENND4C	DENN/MADD domain containing 4C		V	V			V		V	4
DLG2	discs, large homolog 2 (Drosophila)		V	V			V		V	4
DLL1	delta-like 1 (Drosophila)		V			V	V		V	4
DMRT3	doublesex and mab-3 related transcription factor 3		V	V	V		V			4
DNAJC16	DnaJ (Hsp40) homolog, subfamily C, member 16		V	V			V		V	4
EBF3	early B-cell factor 3		V	V			V		V	4
EGLN3	egl-9 family hypoxia-inducible factor 3		V	V			V		V	4
EIF4E3	eukaryotic translation initiation factor 4E family member 3		V	V			V		V	4
EMX2	empty spiracles homeobox 2		V	V		V	V			4
ENPP5	ectonucleotide pyrophosphatase/phosphodiesterase 5 (putative)		V			V	V		V	4
EPB41L1	erythrocyte membrane protein band 4.1-like 1		V	V			V		V	4
EPHB4	EPH receptor B4		V			V	V		V	4
ETNK1	ethanolamine kinase 1		V	V			V		V	4
FAM104A	family with sequence similarity 104, member A		V			V		V	V	4
FAM107B	family with sequence similarity 107, member B		V	V			V		V	4
FAM179B	family with sequence similarity 179, member B		V	V		V	V			4
FAM43A	family with sequence similarity 43, member A		V	V			V		V	4
FAM45A	family with sequence similarity 45, member A		V			V	V		V	4
FAM46B	family with sequence similarity 46, member B		V			V	V		V	4
FAM53B	family with sequence similarity 53, member B		V	V			V		V	4
FASTK	Fas-activated serine/threonine kinase		V	V		V			V	4
FAT3	FAT atypical cadherin 3		V	V			V		V	4
FBXL10			V	V		V	V			4
FLOT2	flotillin 2		V	V		V	V			4
FMR1	fragile X mental retardation 1		V	V			V		V	4
FOSL1	FOS-like antigen 1		V	V	V				V	4
FOXP1	forkhead box P1		V	V			V		V	4
FRZB	frizzled-related protein		V	V			V		V	4
FZD4	frizzled family receptor 4		V	V			V	V		4
FZD6	frizzled family receptor 6		V	V			V		V	4
GGA1	golgi-associated, gamma adaptin ear containing, ARF binding protein 1		V	V		V	V			4
GOLSYN			V	V			V		V	4
GPM6A	glycoprotein M6A		V	V		V		V		4
GRB10	growth factor receptor-bound protein 10		V	V			V		V	4
GRM7	glutamate receptor, metabotropic 7		V	V		V	V			4
HAS3	hyaluronan synthase 3		V	V		V	V			4
HECW2	HECT, C2 and WW domain containing E3 ubiquitin protein ligase 2		V	V			V		V	4
HEG1	heart development protein with EGF-like domains 1		V	V			V		V	4
HOMER1	homer homolog 1 (Drosophila)		V	V			V	V		4
HOXB3	homeobox B3		V	V			V		V	4
HOXD1	homeobox D1		V	V			V		V	4
HPRT1	hypoxanthine phosphoribosyltransferase 1		V	V			V		V	4
HSPA8	heat shock 70kDa protein 8		V		V		V		V	4
HTR2C	5-hydroxytryptamine (serotonin) receptor 2C, G protein-coupled		V	V			V	V		4
IGF2BP1	insulin-like growth factor 2 mRNA binding protein 1		V	V			V		V	4
IGFBP5	insulin-like growth factor binding protein 5		V	V				V	V	4
IMPDH1	IMP (inosine 5'-monophosphate) dehydrogenase 1		V	V			V		V	4
ITPKB	inositol-trisphosphate 3-kinase B		V	V	V				V	4
KIAA1211	KIAA1211		V	V			V		V	4
KIAA1244	KIAA1244		V	V			V	V		4
KIAA1462	KIAA1462		V	V			V		V	4
KIF16B	kinesin family member 16B		V	V			V	V		4
KIF5C	kinesin family member 5C		V	V			V	V		4
LCORL	ligand dependent nuclear receptor corepressor-like		V	V		V			V	4
LDLR	low density lipoprotein receptor		V		V		V		V	4
LRIG1	leucine-rich repeats and immunoglobulin-like domains 1		V			V	V		V	4
LRP4	low density lipoprotein receptor-related protein 4		V	V			V		V	4
LYSMD2	LysM, putative peptidoglycan-binding, domain containing 2		V	V				V	V	4
MAP3K14	mitogen-activated protein kinase kinase kinase 14		V			V	V		V	4
MAP7	microtubule-associated protein 7		V	V			V		V	4
MAPK1	mitogen-activated protein kinase 1		V		V		V		V	4
MAPRE3	microtubule-associated protein, RP/EB family, member 3		V				V	V	V	4
MIER3	mesoderm induction early response 1, family member 3		V	V		V	V			4
MMGT1	membrane magnesium transporter 1		V	V			V		V	4
MTMR12	myotubularin related protein 12		V	V			V		V	4
MUM1L1	melanoma associated antigen (mutated) 1-like 1		V	V		V	V			4
MXD1	MAX dimerization protein 1		V	V			V		V	4
NAP1L3	nucleosome assembly protein 1-like 3		V		V		V		V	4
NBEA	neurobeachin		V	V		V	V			4
NCKIPSD	NCK interacting protein with SH3 domain		V		V			V	V	4
NEUROG1	neurogenin 1		V	V			V		V	4
NFIB	nuclear factor I/B		V	V			V		V	4
NPEPL1	aminopeptidase-like 1		V			V	V		V	4
NRK	Nik related kinase		V	V			V	V		4
NRSN1	neurensin 1		V	V			V		V	4
NUP133	nucleoporin 133kDa		V		V			V	V	4
NUS1	nuclear undecaprenyl pyrophosphate synthase 1 homolog (S. cerevisiae)		V	V			V		V	4
OBFC2A			V	V			V		V	4
OCRL	oculocerebrorenal syndrome of Lowe		V	V	V				V	4
OSBPL11	oxysterol binding protein-like 11		V	V		V		V		4
OTUD3	OTU domain containing 3		V	V			V		V	4
PAPD4	PAP associated domain containing 4		V	V		V	V			4
PDIK1L	PDLIM1 interacting kinase 1 like		V	V			V		V	4
PDK1	pyruvate dehydrogenase kinase, isozyme 1		V	V	V				V	4
PELI1	pellino E3 ubiquitin protein ligase 1		V	V		V	V			4
PFKFB3	6-phosphofructo-2-kinase/fructose-2,6-biphosphatase 3		V			V	V		V	4
PHACTR2	phosphatase and actin regulator 2		V	V			V		V	4
PHAX	phosphorylated adaptor for RNA export		V				V	V	V	4
PLCL2	phospholipase C-like 2		V	V			V		V	4
PPP1R15B	protein phosphatase 1, regulatory subunit 15B		V	V			V		V	4
PRKACB	protein kinase, cAMP-dependent, catalytic, beta		V	V			V		V	4
PTGER2	prostaglandin E receptor 2 (subtype EP2), 53kDa		V	V	V		V			4
PTPN4	protein tyrosine phosphatase, non-receptor type 4 (megakaryocyte)		V	V			V		V	4
PTPRD	protein tyrosine phosphatase, receptor type, D		V	V			V		V	4
PXDN	peroxidasin homolog (Drosophila)		V	V			V		V	4
R3HDM1	R3H domain containing 1		V	V		V	V			4
RAB30	RAB30, member RAS oncogene family		V	V		V	V			4
RALGPS1	Ral GEF with PH domain and SH3 binding motif 1		V	V			V		V	4
RASA1	RAS p21 protein activator (GTPase activating protein) 1		V	V			V		V	4
RASD1	RAS, dexamethasone-induced 1		V			V	V		V	4
RASGEF1A	RasGEF domain family, member 1A		V	V			V		V	4
RBM33	RNA binding motif protein 33		V	V			V		V	4
REEP1	receptor accessory protein 1		V	V			V		V	4
RFX7	regulatory factor X, 7		V	V			V		V	4
RNF145	ring finger protein 145		V	V			V		V	4
RNF41	ring finger protein 41		V	V	V				V	4
RNF44	ring finger protein 44		V	V		V		V		4
ROBO2	roundabout, axon guidance receptor, homolog 2 (Drosophila)		V	V			V		V	4
RPA2	replication protein A2, 32kDa		V		V		V		V	4
RPRD1A	regulation of nuclear pre-mRNA domain containing 1A		V	V			V		V	4
RPS6KA3	ribosomal protein S6 kinase, 90kDa, polypeptide 3		V	V			V		V	4
RXFP2	relaxin/insulin-like family peptide receptor 2		V	V		V			V	4
SAPS1			V	V			V		V	4
SAPS2			V		V		V		V	4
SC4MOL			V	V			V		V	4
SCML2	sex comb on midleg-like 2 (Drosophila)		V	V			V		V	4
SERINC3	serine incorporator 3		V	V			V		V	4
SESTD1	SEC14 and spectrin domains 1		V	V			V	V		4
SH3D19	SH3 domain containing 19		V	V			V		V	4
SLC12A5	solute carrier family 12 (potassium/chloride transporter), member 5		V	V			V		V	4
SLC25A12	solute carrier family 25 (aspartate/glutamate carrier), member 12		V	V			V		V	4
SLC25A32	solute carrier family 25 (mitochondrial folate carrier), member 32		V		V		V		V	4
SLC25A44	solute carrier family 25, member 44		V				V	V	V	4
SLC2A1	solute carrier family 2 (facilitated glucose transporter), member 1		V	V		V			V	4
SLC35F3	solute carrier family 35, member F3		V	V		V	V			4
SLC39A10	solute carrier family 39 (zinc transporter), member 10		V	V			V		V	4
SOX21	SRY (sex determining region Y)-box 21		V	V		V	V			4
SP1	Sp1 transcription factor		V	V			V		V	4
SPATA2	spermatogenesis associated 2		V			V		V	V	4
SPG20	spastic paraplegia 20 (Troyer syndrome)		V		V	V			V	4
SRPX	sushi-repeat containing protein, X-linked		V	V	V		V			4
ST8SIA5	ST8 alpha-N-acetyl-neuraminide alpha-2,8-sialyltransferase 5		V	V			V		V	4
STK33	serine/threonine kinase 33		V	V		V	V			4
SYT1	synaptotagmin I		V	V		V		V		4
TAF4B	TAF4b RNA polymerase II, TATA box binding protein (TBP)-associated factor, 105kDa		V	V			V		V	4
TANC1	tetratricopeptide repeat, ankyrin repeat and coiled-coil containing 1		V	V			V		V	4
TANC2	tetratricopeptide repeat, ankyrin repeat and coiled-coil containing 2		V	V			V		V	4
TBC1D12	TBC1 domain family, member 12		V	V			V		V	4
TBC1D8	TBC1 domain family, member 8 (with GRAM domain)		V			V	V		V	4
TEAD1	TEA domain family member 1 (SV40 transcriptional enhancer factor)		V	V		V		V		4
TGFBR1	transforming growth factor, beta receptor 1		V	V	V				V	4
TGOLN2	trans-golgi network protein 2		V	V				V	V	4
THSD7A	thrombospondin, type I, domain containing 7A		V	V			V		V	4
TMEM110	transmembrane protein 110		V			V	V		V	4
TMEM159	transmembrane protein 159		V	V		V			V	4
TMEM49			V	V			V	V		4
TMEM55A	transmembrane protein 55A		V	V			V		V	4
TMEM55B	transmembrane protein 55B		V	V			V		V	4
TMEM63B	transmembrane protein 63B		V	V			V		V	4
TNF	tumor necrosis factor		V	V	V				V	4
TNFRSF1B	tumor necrosis factor receptor superfamily, member 1B		V	V			V		V	4
TNRC6B	trinucleotide repeat containing 6B		V	V			V		V	4
TRIM37	tripartite motif containing 37		V	V			V		V	4
TTYH3	tweety family member 3		V	V		V	V			4
TXNDC4			V	V			V		V	4
UHRF2	ubiquitin-like with PHD and ring finger domains 2, E3 ubiquitin protein ligase		V	V	V		V			4
UNC13A	unc-13 homolog A (C. elegans)		V	V			V		V	4
USP28	ubiquitin specific peptidase 28		V	V			V		V	4
VGLL3	vestigial like 3 (Drosophila)		V	V			V		V	4
VPS13D	vacuolar protein sorting 13 homolog D (S. cerevisiae)		V	V			V		V	4
VPS4B	vacuolar protein sorting 4 homolog B (S. cerevisiae)		V	V		V		V		4
WEE1	WEE1 G2 checkpoint kinase		V	V		V	V			4
YTHDF2	YTH domain family, member 2		V	V		V	V			4
ZCCHC14	zinc finger, CCHC domain containing 14		V	V			V		V	4
ZFYVE26	zinc finger, FYVE domain containing 26		V				V	V	V	4
ZIC5	Zic family member 5		V	V			V		V	4
ZNF282	zinc finger protein 282		V		V	V			V	4
ZNF609	zinc finger protein 609		V	V			V		V	4
ZPLD1	zona pellucida-like domain containing 1		V	V			V		V	4
CPEB2	cytoplasmic polyadenylation element binding protein 2			V		V		V	V	4
HEXIM1	hexamethylene bis-acetamide inducible 1			V	V	V	V			4
MEMO1	Methylation modifier for class I HLA			V		V	V		V	4
MYBL1	v-myb avian myeloblastosis viral oncogene homolog-like 1			V	V		V		V	4
NRP2	neuropilin 2			V		V	V	V		4
PTEN	phosphatase and tensin homolog			V	V		V		V	4
RACGAP1	Rac GTPase activating protein 1			V	V		V		V	4
SOCS6	suppressor of cytokine signaling 6			V		V	V		V	4
TBL1XR1	transducin (beta)-like 1 X-linked receptor 1			V	V		V		V	4
PPARG	peroxisome proliferator-activated receptor gamma				V	V	V		V	4
VPS24					V	V	V		V	4
BRCA1	breast cancer 1, early onset	V	V	V	V					4
PBLD	phenazine biosynthesis-like protein domain containing	V	V	V				V		4
ADARB1	adenosine deaminase, RNA-specific, B1		V	V	V	V				4
AMPH	amphiphysin		V	V	V		V			4
AP3M2	adaptor-related protein complex 3, mu 2 subunit		V		V			V	V	4
BCL11A	B-cell CLL/lymphoma 11A (zinc finger protein)		V		V	V			V	4
BIVM	basic, immunoglobulin-like variable motif containing		V			V	V		V	4
BTG2	BTG family, member 2		V	V				V	V	4
CARD10	caspase recruitment domain family, member 10		V		V			V	V	4
CCBP2			V	V	V				V	4
CCDC117	coiled-coil domain containing 117		V	V		V		V		4
CD53	CD53 molecule		V	V	V			V		4
CD79B	CD79b molecule, immunoglobulin-associated beta		V	V	V	V				4
CD80	CD80 molecule		V		V		V		V	4
CD86	CD86 molecule		V	V	V			V		4
CLASP2	cytoplasmic linker associated protein 2		V	V			V	V		4
CUL4B	cullin 4B		V	V	V		V			4
DLGAP2	discs, large (Drosophila) homolog-associated protein 2		V				V	V	V	4
DTNA	dystrobrevin, alpha		V	V		V	V			4
EGR3	early growth response 3		V	V	V	V				4
ELAVL1	ELAV like RNA binding protein 1		V	V		V	V			4
FBXL3	F-box and leucine-rich repeat protein 3		V	V	V		V			4
FZD1	frizzled family receptor 1		V	V	V		V			4
GRID1	glutamate receptor, ionotropic, delta 1		V	V			V		V	4
HIPK1	homeodomain interacting protein kinase 1		V	V		V	V			4
HNRNPD	heterogeneous nuclear ribonucleoprotein D (AU-rich element RNA binding protein 1, 37kDa)		V		V		V		V	4
KBTBD2	kelch repeat and BTB (POZ) domain containing 2		V	V			V	V		4
KIAA1199	KIAA1199		V	V			V	V		4
KIF24	kinesin family member 24		V	V			V		V	4
KLF12	Kruppel-like factor 12		V	V			V	V		4
LFNG	LFNG O-fucosylpeptide 3-beta-N-acetylglucosaminyltransferase		V	V			V		V	4
LIMD1	LIM domains containing 1		V	V	V			V		4
MRPL43	mitochondrial ribosomal protein L43		V	V			V	V		4
MTA2	metastasis associated 1 family, member 2		V	V	V		V			4
NRP2	neuropilin 2		V	V		V	V			4
NSL1	NSL1, MIS12 kinetochore complex component		V	V	V		V			4
NTRK2	neurotrophic tyrosine kinase, receptor, type 2		V	V	V		V			4
PCBP4	poly(rC) binding protein 4		V	V			V		V	4
PHF20L1	PHD finger protein 20-like 1		V	V			V	V		4
PHOX2B	paired-like homeobox 2b		V	V		V			V	4
PIP5K1B	phosphatidylinositol-4-phosphate 5-kinase, type I, beta		V	V	V	V				4
PPP4R1	protein phosphatase 4, regulatory subunit 1		V	V	V		V			4
PRKCE	protein kinase C, epsilon		V	V	V			V		4
RAB8B	RAB8B, member RAS oncogene family		V	V			V	V		4
RAP2C	RAP2C, member of RAS oncogene family		V	V			V	V		4
RCHY1	ring finger and CHY zinc finger domain containing 1, E3 ubiquitin protein ligase		V	V	V		V			4
ROBO1	roundabout, axon guidance receptor, homolog 1 (Drosophila)		V		V	V			V	4
SCML1	sex comb on midleg-like 1 (Drosophila)		V	V			V	V		4
SCML2	sex comb on midleg-like 2 (Drosophila)		V	V			V	V		4
SFRS1			V	V		V		V		4
SH3GL2	SH3-domain GRB2-like 2		V	V	V	V				4
ST7L	suppression of tumorigenicity 7 like		V	V				V	V	4
STX3	syntaxin 3		V		V	V			V	4
TAF9B	TAF9B RNA polymerase II, TATA box binding protein (TBP)-associated factor, 31kDa		V		V	V			V	4
TANC2	tetratricopeptide repeat, ankyrin repeat and coiled-coil containing 2		V	V			V		V	4
TDRKH	tudor and KH domain containing		V	V			V		V	4
TEAD1	TEA domain family member 1 (SV40 transcriptional enhancer factor)		V	V			V	V		4
TNRC4			V	V	V		V			4
UBR5	ubiquitin protein ligase E3 component n-recognin 5		V	V	V		V			4
VGLL2	vestigial like 2 (Drosophila)		V	V			V	V		4
WDR47	WD repeat domain 47		V	V			V	V		4
WWC2	WW and C2 domain containing 2		V	V			V		V	4
ZFYVE1	zinc finger, FYVE domain containing 1		V		V	V			V	4
ZNRF3	zinc and ring finger 3		V				V	V	V	4
CUGBP2				V	V		V		V	4
MLL2				V	V		V		V	4
MYBL1	v-myb avian myeloblastosis viral oncogene homolog-like 1			V	V		V		V	4
ADCY1	adenylate cyclase 1 (brain)		V			V		V	V	4
AFF2	AF4/FMR2 family, member 2		V	V			V		V	4
APPL2	adaptor protein, phosphotyrosine interaction, PH domain and leucine zipper containing 2		V	V			V		V	4
ATP2A2	ATPase, Ca++ transporting, cardiac muscle, slow twitch 2		V	V		V	V			4
BAI2	brain-specific angiogenesis inhibitor 2		V	V			V		V	4
BPTF	bromodomain PHD finger transcription factor		V	V			V	V		4
BRPF3	bromodomain and PHD finger containing, 3		V	V			V		V	4
BTBD3	BTB (POZ) domain containing 3		V	V		V	V			4
BTG2	BTG family, member 2		V	V		V	V			4
C12ORF53			V	V				V	V	4
C9ORF5			V	V		V			V	4
CACHD1	cache domain containing 1		V				V	V	V	4
CCDC6	coiled-coil domain containing 6		V	V			V		V	4
CCNI	cyclin I		V			V	V		V	4
CCT3	chaperonin containing TCP1, subunit 3 (gamma)		V	V		V			V	4
CD72	CD72 molecule		V			V	V		V	4
CDK6	cyclin-dependent kinase 6		V	V				V	V	4
CLCN5	chloride channel, voltage-sensitive 5		V	V			V		V	4
CNTNAP2	contactin associated protein-like 2		V	V			V		V	4
CTCF	CCCTC-binding factor (zinc finger protein)		V	V		V	V			4
DLG3	discs, large homolog 3 (Drosophila)		V	V			V	V		4
DLG4	discs, large homolog 4 (Drosophila)		V	V		V	V			4
DLL1	delta-like 1 (Drosophila)		V	V		V	V			4
DNAJB12	DnaJ (Hsp40) homolog, subfamily B, member 12		V	V		V		V		4
DNAJC18	DnaJ (Hsp40) homolog, subfamily C, member 18		V	V				V	V	4
DYNLL2	dynein, light chain, LC8-type 2		V	V			V	V		4
EDNRA	endothelin receptor type A		V	V			V		V	4
EIF2C1			V	V		V			V	4
EPB41L1	erythrocyte membrane protein band 4.1-like 1		V			V		V	V	4
EXOC5	exocyst complex component 5		V	V		V			V	4
FAM104A	family with sequence similarity 104, member A		V	V		V		V		4
FBRS	fibrosin		V	V		V			V	4
FMO2	flavin containing monooxygenase 2 (non-functional)		V	V			V		V	4
FNDC4	fibronectin type III domain containing 4		V	V			V	V		4
HISPPD2A			V	V			V	V		4
HM13	histocompatibility (minor) 13		V	V			V		V	4
IGF2BP1	insulin-like growth factor 2 mRNA binding protein 1		V	V			V		V	4
IQSEC2	IQ motif and Sec7 domain 2		V	V		V			V	4
ITGB3	integrin, beta 3 (platelet glycoprotein IIIa, antigen CD61)		V	V				V	V	4
KIAA0100	KIAA0100		V	V			V	V		4
KIF1B	kinesin family member 1B		V	V			V	V		4
KLHL24	kelch-like family member 24		V	V			V		V	4
KPNA4	karyopherin alpha 4 (importin alpha 3)		V	V			V	V		4
LHX6	LIM homeobox 6		V	V		V		V		4
LONRF1	LON peptidase N-terminal domain and ring finger 1		V	V		V	V			4
MARCKSL1	MARCKS-like 1		V	V			V		V	4
MCAT	malonyl CoA:ACP acyltransferase (mitochondrial)		V	V		V	V			4
MPZ	myelin protein zero		V	V		V			V	4
MRPL17	mitochondrial ribosomal protein L17		V	V				V	V	4
MSRB3	methionine sulfoxide reductase B3		V	V			V		V	4
NAV2	neuron navigator 2		V			V		V	V	4
NFIX	nuclear factor I/X (CCAAT-binding transcription factor)		V	V			V		V	4
NNAT	neuronatin		V	V			V		V	4
PAK3	p21 protein (Cdc42/Rac)-activated kinase 3		V	V		V	V			4
PCDH19	protocadherin 19		V	V			V		V	4
PHLDB1	pleckstrin homology-like domain, family B, member 1		V			V	V		V	4
PLEKHA6	pleckstrin homology domain containing, family A member 6		V	V		V			V	4
POU2F2	POU class 2 homeobox 2		V	V			V		V	4
PPM1F	protein phosphatase, Mg2+/Mn2+ dependent, 1F		V			V		V	V	4
PRKAR2A	protein kinase, cAMP-dependent, regulatory, type II, alpha		V	V			V		V	4
PRPS2	phosphoribosyl pyrophosphate synthetase 2		V	V		V			V	4
PTGIR	prostaglandin I2 (prostacyclin) receptor (IP)		V	V		V		V		4
PVRL1	poliovirus receptor-related 1 (herpesvirus entry mediator C)		V	V			V		V	4
RAP2B	RAP2B, member of RAS oncogene family		V	V			V	V		4
RASL10B	RAS-like, family 10, member B		V	V		V		V		4
RCE1	Ras converting CAAX endopeptidase 1		V	V		V			V	4
44447	septin 8		V	V			V	V		4
SERF2	small EDRK-rich factor 2		V	V			V		V	4
SF1	splicing factor 1		V	V		V	V			4
SHB	Src homology 2 domain containing adaptor protein B		V	V			V		V	4
SLC24A3	solute carrier family 24 (sodium/potassium/calcium exchanger), member 3		V	V			V		V	4
SLC4A4	solute carrier family 4 (sodium bicarbonate cotransporter), member 4		V			V	V		V	4
SLCO3A1	solute carrier organic anion transporter family, member 3A1		V			V	V		V	4
SNCAIP	synuclein, alpha interacting protein		V	V			V		V	4
SOCS6	suppressor of cytokine signaling 6		V	V			V		V	4
SRC	v-src avian sarcoma (Schmidt-Ruppin A-2) viral oncogene homolog		V	V			V		V	4
TBC1D22B	TBC1 domain family, member 22B		V	V		V	V			4
TBL1X	transducin (beta)-like 1X-linked		V	V				V	V	4
TCAP	titin-cap		V	V			V		V	4
TMEM50B	transmembrane protein 50B		V	V		V			V	4
TMEM70	transmembrane protein 70		V	V			V	V		4
TNXB	tenascin XB		V	V		V			V	4
TP63	tumor protein p63		V	V				V	V	4
UBTD2	ubiquitin domain containing 2		V	V			V		V	4
USP10	ubiquitin specific peptidase 10		V	V		V	V			4
VLDLR	very low density lipoprotein receptor		V	V		V	V			4
WIPF1	WAS/WASL interacting protein family, member 1		V	V				V	V	4
XPO4	exportin 4		V	V			V	V		4
ZDHHC17	zinc finger, DHHC-type containing 17		V	V			V	V		4
ZNF335	zinc finger protein 335		V	V		V			V	4
ARPC4	actin related protein 2/3 complex, subunit 4, 20kDa			V		V	V		V	4
PCTK2				V		V	V		V	4
PHC1	polyhomeotic homolog 1 (Drosophila)			V			V	V	V	4
PIP4K2B	phosphatidylinositol-5-phosphate 4-kinase, type II, beta			V		V		V	V	4
UQCC				V		V	V	V		4
AASDHPPT	aminoadipate-semialdehyde dehydrogenase-phosphopantetheinyl transferase		V	V			V	V		4
ADAMTS5	ADAM metallopeptidase with thrombospondin type 1 motif, 5		V	V			V		V	4
ADO	2-aminoethanethiol (cysteamine) dioxygenase		V			V	V		V	4
ADRBK1	adrenergic, beta, receptor kinase 1		V	V			V		V	4
AFTPH	aftiphilin		V	V		V			V	4
AKAP7	A kinase (PRKA) anchor protein 7		V	V		V	V			4
ANK1	ankyrin 1, erythrocytic		V	V			V		V	4
ANKRD50	ankyrin repeat domain 50		V	V			V		V	4
ANO1	anoctamin 1, calcium activated chloride channel		V	V		V			V	4
AP1S3	adaptor-related protein complex 1, sigma 3 subunit		V		V		V		V	4
APOO	apolipoprotein O		V	V			V		V	4
ARHGEF3	Rho guanine nucleotide exchange factor (GEF) 3		V	V			V		V	4
ARID2	AT rich interactive domain 2 (ARID, RFX-like)		V	V			V		V	4
ARL3	ADP-ribosylation factor-like 3		V	V	V				V	4
ARL5A	ADP-ribosylation factor-like 5A		V	V		V			V	4
ARL5B	ADP-ribosylation factor-like 5B		V	V		V	V			4
ARRDC3	arrestin domain containing 3		V	V		V	V			4
ATP2A2	ATPase, Ca++ transporting, cardiac muscle, slow twitch 2		V	V		V	V			4
ATRN	attractin		V	V		V	V			4
ATRNL1	attractin-like 1		V	V			V		V	4
BAG4	BCL2-associated athanogene 4		V	V			V		V	4
BCL11A	B-cell CLL/lymphoma 11A (zinc finger protein)		V	V	V		V			4
BEND3	BEN domain containing 3		V	V			V		V	4
BIRC6	baculoviral IAP repeat containing 6		V	V			V		V	4
BRWD1	bromodomain and WD repeat domain containing 1		V	V			V		V	4
C11ORF75			V	V			V		V	4
C14ORF43			V	V			V		V	4
C15ORF29			V	V			V		V	4
C17ORF39			V	V		V			V	4
C5ORF13			V	V		V	V			4
C7ORF60	chromosome 7 open reading frame 60		V	V			V		V	4
CCDC117	coiled-coil domain containing 117		V	V			V		V	4
CCDC6	coiled-coil domain containing 6		V	V			V		V	4
CD163	CD163 molecule		V			V	V		V	4
CDH13	cadherin 13		V	V		V			V	4
CDK8	cyclin-dependent kinase 8		V	V			V		V	4
CDON	cell adhesion associated, oncogene regulated		V	V			V		V	4
CEBPG	CCAAT/enhancer binding protein (C/EBP), gamma		V	V	V			V		4
CEP350	centrosomal protein 350kDa		V	V			V		V	4
CHIC1	cysteine-rich hydrophobic domain 1		V	V			V		V	4
CNOT1	CCR4-NOT transcription complex, subunit 1		V	V			V		V	4
CNOT2	CCR4-NOT transcription complex, subunit 2		V	V			V		V	4
CNOT6L	CCR4-NOT transcription complex, subunit 6-like		V	V			V		V	4
CPNE2	copine II		V	V			V		V	4
CSNK1G3	casein kinase 1, gamma 3		V	V			V		V	4
CUL5	cullin 5		V	V			V		V	4
CYP26B1	cytochrome P450, family 26, subfamily B, polypeptide 1		V	V			V		V	4
DCBLD2	discoidin, CUB and LCCL domain containing 2		V	V	V				V	4
DCN	decorin		V		V		V		V	4
DCUN1D1	DCN1, defective in cullin neddylation 1, domain containing 1		V	V		V	V			4
DDIT4	DNA-damage-inducible transcript 4		V	V			V		V	4
DIP2B	DIP2 disco-interacting protein 2 homolog B (Drosophila)		V	V			V		V	4
DNAJB1	DnaJ (Hsp40) homolog, subfamily B, member 1		V	V			V		V	4
DOCK4	dedicator of cytokinesis 4		V	V			V		V	4
DOPEY1	dopey family member 1		V	V		V	V			4
DPP10	dipeptidyl-peptidase 10 (non-functional)		V	V		V	V			4
DPP6	dipeptidyl-peptidase 6		V	V			V		V	4
DPY19L2	dpy-19-like 2 (C. elegans)		V	V			V		V	4
DTNA	dystrobrevin, alpha		V	V		V	V			4
DYNC1LI2	dynein, cytoplasmic 1, light intermediate chain 2		V	V		V	V			4
EGR1	early growth response 1		V	V	V				V	4
EIF2C4			V	V			V		V	4
ENAH	enabled homolog (Drosophila)		V	V			V		V	4
ENOX2	ecto-NOX disulfide-thiol exchanger 2		V	V			V		V	4
EPB41L3	erythrocyte membrane protein band 4.1-like 3		V		V		V		V	4
EPHA4	EPH receptor A4		V		V	V	V			4
EPS8	epidermal growth factor receptor pathway substrate 8		V	V		V	V			4
EREG	epiregulin		V	V	V		V			4
FAM178A	family with sequence similarity 178, member A		V	V			V		V	4
FAM46C	family with sequence similarity 46, member C		V	V			V		V	4
FBN2	fibrillin 2		V	V		V	V			4
FBXO34	F-box protein 34		V	V			V		V	4
FHDC1	FH2 domain containing 1		V	V			V		V	4
FIGN	fidgetin		V	V			V		V	4
FNDC3B	fibronectin type III domain containing 3B		V	V		V	V			4
FOXK1	forkhead box K1		V	V			V		V	4
FRS2	fibroblast growth factor receptor substrate 2		V	V			V		V	4
GAPVD1	GTPase activating protein and VPS9 domains 1		V	V			V		V	4
GCC2	GRIP and coiled-coil domain containing 2		V	V			V		V	4
GCNT2	glucosaminyl (N-acetyl) transferase 2, I-branching enzyme (I blood group)		V	V			V		V	4
GDI1	GDP dissociation inhibitor 1		V	V			V		V	4
GLIS3	GLIS family zinc finger 3		V	V			V		V	4
GNG2	guanine nucleotide binding protein (G protein), gamma 2		V	V			V		V	4
GPBP1	GC-rich promoter binding protein 1		V	V		V	V			4
GPD1L	glycerol-3-phosphate dehydrogenase 1-like		V			V	V		V	4
GPD2	glycerol-3-phosphate dehydrogenase 2 (mitochondrial)		V	V			V		V	4
GPR137C	G protein-coupled receptor 137C		V	V			V		V	4
GRB10	growth factor receptor-bound protein 10		V	V			V		V	4
GRM1	glutamate receptor, metabotropic 1		V	V				V	V	4
HAND2	heart and neural crest derivatives expressed 2		V	V			V		V	4
HCN1	hyperpolarization activated cyclic nucleotide-gated potassium channel 1		V	V			V		V	4
HECA	headcase homolog (Drosophila)		V			V	V		V	4
HECW2	HECT, C2 and WW domain containing E3 ubiquitin protein ligase 2		V	V			V		V	4
HEPHL1	hephaestin-like 1		V	V			V		V	4
HOXB5	homeobox B5		V	V		V	V			4
HOXD1	homeobox D1		V	V			V		V	4
HSF2	heat shock transcription factor 2		V	V	V		V			4
IGSF11	immunoglobulin superfamily, member 11		V	V			V		V	4
IL2	interleukin 2		V	V	V		V			4
INPP5A	inositol polyphosphate-5-phosphatase, 40kDa		V			V	V		V	4
IPO5	importin 5		V	V			V		V	4
ITGA2	integrin, alpha 2 (CD49B, alpha 2 subunit of VLA-2 receptor)		V	V	V		V			4
ITGA3	integrin, alpha 3 (antigen CD49C, alpha 3 subunit of VLA-3 receptor)		V		V	V			V	4
ITGA6	integrin, alpha 6		V	V			V		V	4
ITSN1	intersectin 1 (SH3 domain protein)		V	V			V		V	4
JARID2	jumonji, AT rich interactive domain 2		V			V	V		V	4
KCNH8	potassium voltage-gated channel, subfamily H (eag-related), member 8		V	V			V		V	4
KCNK10	potassium channel, subfamily K, member 10		V	V		V	V			4
KCNMA1	potassium large conductance calcium-activated channel, subfamily M, alpha member 1		V	V			V		V	4
KIAA2022	KIAA2022		V	V			V		V	4
KIF3B	kinesin family member 3B		V	V			V		V	4
KL	klotho		V	V	V		V			4
KPNA4	karyopherin alpha 4 (importin alpha 3)		V	V			V		V	4
LAMC1	laminin, gamma 1 (formerly LAMB2)		V	V			V		V	4
LMBRD2	LMBR1 domain containing 2		V	V			V		V	4
LONRF1	LON peptidase N-terminal domain and ring finger 1		V	V		V	V			4
LPGAT1	lysophosphatidylglycerol acyltransferase 1		V	V			V		V	4
LPPR4	lipid phosphate phosphatase-related protein type 4		V	V			V		V	4
MAGOHB	mago-nashi homolog B (Drosophila)		V	V			V		V	4
MAP2K1	mitogen-activated protein kinase kinase 1		V	V	V	V				4
MAP3K8	mitogen-activated protein kinase kinase kinase 8		V	V	V		V			4
MAPK1	mitogen-activated protein kinase 1		V		V		V		V	4
MARK1	MAP/microtubule affinity-regulating kinase 1		V	V			V		V	4
MBNL1	muscleblind-like splicing regulator 1		V	V			V		V	4
MEGF10	multiple EGF-like-domains 10		V	V				V	V	4
MEX3B	mex-3 RNA binding family member B		V	V		V	V			4
MFSD6	major facilitator superfamily domain containing 6		V	V			V		V	4
MIER3	mesoderm induction early response 1, family member 3		V	V			V		V	4
MKRN1	makorin ring finger protein 1		V	V			V	V		4
MOSPD1	motile sperm domain containing 1		V	V			V		V	4
MSI1	musashi RNA-binding protein 1		V		V		V		V	4
MTF1	metal-regulatory transcription factor 1		V	V			V		V	4
MTMR12	myotubularin related protein 12		V	V			V		V	4
NEGR1	neuronal growth regulator 1		V	V			V		V	4
NKAIN2	Na+/K+ transporting ATPase interacting 2		V	V			V		V	4
NLN	neurolysin (metallopeptidase M3 family)		V	V			V		V	4
NMNAT2	nicotinamide nucleotide adenylyltransferase 2		V	V			V		V	4
NPAT	nuclear protein, ataxia-telangiectasia locus		V	V	V		V			4
NPTN	neuroplastin		V			V	V		V	4
NR1D2	nuclear receptor subfamily 1, group D, member 2		V	V		V	V			4
NR2C2	nuclear receptor subfamily 2, group C, member 2		V		V		V		V	4
NRXN1	neurexin 1		V	V			V		V	4
NSMAF	neutral sphingomyelinase (N-SMase) activation associated factor		V	V		V	V			4
NUS1	nuclear undecaprenyl pyrophosphate synthase 1 homolog (S. cerevisiae)		V	V			V		V	4
PALLD	palladin, cytoskeletal associated protein		V	V		V	V			4
PAPD5	PAP associated domain containing 5		V	V			V		V	4
PAPOLG	poly(A) polymerase gamma		V	V		V	V			4
PCDHA13	protocadherin alpha 13		V	V		V			V	4
PCDHA2	protocadherin alpha 2		V	V	V				V	4
PCGF2	polycomb group ring finger 2		V			V	V		V	4
PCNP	PEST proteolytic signal containing nuclear protein		V	V		V	V			4
PDCD6IP	programmed cell death 6 interacting protein		V	V			V		V	4
PDE11A	phosphodiesterase 11A		V	V			V		V	4
PDIK1L	PDLIM1 interacting kinase 1 like		V	V			V		V	4
PDPK1	3-phosphoinositide dependent protein kinase-1		V	V			V		V	4
PDXDC1	pyridoxal-dependent decarboxylase domain containing 1		V	V			V		V	4
PER2	period circadian clock 2		V		V	V		V		4
PGAP1	post-GPI attachment to proteins 1		V	V			V		V	4
PHACTR2	phosphatase and actin regulator 2		V	V			V		V	4
PHACTR4	phosphatase and actin regulator 4		V	V			V		V	4
PHF3	PHD finger protein 3		V	V		V	V			4
PHTF2	putative homeodomain transcription factor 2		V	V			V		V	4
PICALM	phosphatidylinositol binding clathrin assembly protein		V	V			V		V	4
PJA2	praja ring finger 2, E3 ubiquitin protein ligase		V	V			V		V	4
PLCXD3	phosphatidylinositol-specific phospholipase C, X domain containing 3		V	V			V		V	4
PLDN			V	V			V		V	4
PLEK	pleckstrin		V		V			V	V	4
PPM1B	protein phosphatase, Mg2+/Mn2+ dependent, 1B		V	V			V		V	4
PPP1R2	protein phosphatase 1, regulatory (inhibitor) subunit 2		V	V			V		V	4
PPP2R5E	protein phosphatase 2, regulatory subunit B', epsilon isoform		V	V			V		V	4
PRDM10	PR domain containing 10		V	V		V		V		4
PRIMA1	proline rich membrane anchor 1		V	V			V		V	4
PRKG1	protein kinase, cGMP-dependent, type I		V	V			V		V	4
PSAP	prosaposin		V		V	V			V	4
PTBP2	polypyrimidine tract binding protein 2		V	V			V		V	4
PTPRE	protein tyrosine phosphatase, receptor type, E		V	V			V		V	4
QKI	QKI, KH domain containing, RNA binding		V	V			V		V	4
QSER1	glutamine and serine rich 1		V	V			V		V	4
RAB11A	RAB11A, member RAS oncogene family		V	V		V	V			4
RAB11FIP2	RAB11 family interacting protein 2 (class I)		V			V	V		V	4
RAB3IP	RAB3A interacting protein		V	V			V		V	4
RAB8B	RAB8B, member RAS oncogene family		V	V			V		V	4
RAD23B	RAD23 homolog B (S. cerevisiae)		V	V			V		V	4
RALA	v-ral simian leukemia viral oncogene homolog A (ras related)		V	V			V		V	4
RANBP3	RAN binding protein 3		V	V			V		V	4
RAP2A	RAP2A, member of RAS oncogene family		V	V			V	V		4
RBM22	RNA binding motif protein 22		V	V		V	V			4
RBM25	RNA binding motif protein 25		V	V	V		V			4
RBM26	RNA binding motif protein 26		V	V			V		V	4
RBM47	RNA binding motif protein 47		V	V			V		V	4
RCOR1	REST corepressor 1		V	V			V		V	4
RNF145	ring finger protein 145		V	V			V		V	4
RNF19A	ring finger protein 19A, RBR E3 ubiquitin protein ligase		V	V	V		V			4
RNF2	ring finger protein 2		V	V		V			V	4
RNF38	ring finger protein 38		V	V			V	V		4
RNF43	ring finger protein 43		V	V			V		V	4
RNF6	ring finger protein (C3H2C3 type) 6		V	V	V		V			4
ROBO2	roundabout, axon guidance receptor, homolog 2 (Drosophila)		V	V			V		V	4
ROD1			V	V			V		V	4
RPS6KB1	ribosomal protein S6 kinase, 70kDa, polypeptide 1		V	V	V		V			4
RTKN2	rhotekin 2		V	V			V		V	4
RYR3	ryanodine receptor 3		V	V	V		V			4
S100PBP	S100P binding protein		V	V		V	V			4
SACM1L	SAC1 suppressor of actin mutations 1-like (yeast)		V	V			V		V	4
SCD	stearoyl-CoA desaturase (delta-9-desaturase)		V	V			V		V	4
SCOC	short coiled-coil protein		V	V		V	V			4
SECISBP2	SECIS binding protein 2		V	V			V		V	4
SEMA3C	sema domain, immunoglobulin domain (Ig), short basic domain, secreted, (semaphorin) 3C		V	V			V		V	4
SENP2	SUMO1/sentrin/SMT3 specific peptidase 2		V	V		V	V			4
44447	septin 8		V	V			V		V	4
SERTAD2	SERTA domain containing 2		V	V	V				V	4
SF1	splicing factor 1		V	V			V		V	4
SFRS5			V	V	V		V			4
SFRS7			V	V			V		V	4
SHE	Src homology 2 domain containing E		V	V				V	V	4
SIPA1L2	signal-induced proliferation-associated 1 like 2		V	V			V		V	4
SLC10A7	solute carrier family 10, member 7		V	V			V		V	4
SLC12A5	solute carrier family 12 (potassium/chloride transporter), member 5		V	V			V		V	4
SLC19A2	solute carrier family 19 (thiamine transporter), member 2		V	V			V		V	4
SLC24A3	solute carrier family 24 (sodium/potassium/calcium exchanger), member 3		V	V			V		V	4
SLC25A25	solute carrier family 25 (mitochondrial carrier; phosphate carrier), member 25		V			V	V		V	4
SLC25A37	solute carrier family 25 (mitochondrial iron transporter), member 37		V	V			V		V	4
SLC26A9	solute carrier family 26 (anion exchanger), member 9		V	V			V		V	4
SLMAP	sarcolemma associated protein		V	V	V		V			4
SRGAP2	SLIT-ROBO Rho GTPase activating protein 2		V	V			V		V	4
SRPK2	SRSF protein kinase 2		V	V			V		V	4
ST8SIA3	ST8 alpha-N-acetyl-neuraminide alpha-2,8-sialyltransferase 3		V	V			V		V	4
STC1	stanniocalcin 1		V	V		V	V			4
SYNPR	synaptoporin		V	V		V	V			4
SYT3	synaptotagmin III		V	V			V	V		4
TAF9B	TAF9B RNA polymerase II, TATA box binding protein (TBP)-associated factor, 31kDa		V	V		V			V	4
TANC2	tetratricopeptide repeat, ankyrin repeat and coiled-coil containing 2		V	V			V		V	4
TBC1D4	TBC1 domain family, member 4		V	V			V		V	4
TET2	tet methylcytosine dioxygenase 2		V	V			V	V		4
TGIF2	TGFB-induced factor homeobox 2		V	V			V		V	4
TMCC1	transmembrane and coiled-coil domain family 1		V	V			V		V	4
TMEM127	transmembrane protein 127		V	V			V		V	4
TMEM131	transmembrane protein 131		V	V			V		V	4
TMEM132B	transmembrane protein 132B		V	V			V		V	4
TMEM165	transmembrane protein 165		V	V			V		V	4
TMEM47	transmembrane protein 47		V	V	V				V	4
TMEM64	transmembrane protein 64		V	V			V		V	4
TMF1	TATA element modulatory factor 1		V	V			V		V	4
TNF	tumor necrosis factor		V	V	V				V	4
TNFAIP1	tumor necrosis factor, alpha-induced protein 1 (endothelial)		V	V			V		V	4
TNPO1	transportin 1		V		V		V		V	4
TNRC6B	trinucleotide repeat containing 6B		V	V			V		V	4
TNS3	tensin 3		V	V			V		V	4
TOM1L1	target of myb1 (chicken)-like 1		V	V		V			V	4
TOX	thymocyte selection-associated high mobility group box		V	V			V		V	4
TRAK2	trafficking protein, kinesin binding 2		V	V		V	V			4
TRIM71	tripartite motif containing 71, E3 ubiquitin protein ligase		V	V			V		V	4
TTBK1	tau tubulin kinase 1		V	V			V		V	4
TUSC3	tumor suppressor candidate 3		V	V	V		V			4
TXNDC10			V	V			V		V	4
UBE2D1	ubiquitin-conjugating enzyme E2D 1		V	V	V		V			4
UBE2W	ubiquitin-conjugating enzyme E2W (putative)		V	V			V		V	4
UBE3C	ubiquitin protein ligase E3C		V	V			V		V	4
UHMK1	U2AF homology motif (UHM) kinase 1		V	V			V	V		4
UNC5A	unc-5 homolog A (C. elegans)		V	V			V		V	4
USP6NL	USP6 N-terminal like		V	V			V		V	4
USP9X	ubiquitin specific peptidase 9, X-linked		V	V			V		V	4
USP9Y	ubiquitin specific peptidase 9, Y-linked		V	V			V		V	4
VAX1	ventral anterior homeobox 1		V	V			V		V	4
WASF1	WAS protein family, member 1		V	V	V		V			4
WIF1	WNT inhibitory factor 1		V	V	V		V			4
WSB1	WD repeat and SOCS box containing 1		V	V		V			V	4
XYLT1	xylosyltransferase I		V	V			V		V	4
YTHDC2	YTH domain containing 2		V	V			V		V	4
YTHDF3	YTH domain family, member 3		V	V		V	V			4
YWHAB	tyrosine 3-monooxygenase/tryptophan 5-monooxygenase activation protein, beta polypeptide		V	V			V		V	4
ZADH2	zinc binding alcohol dehydrogenase domain containing 2		V	V			V		V	4
ZBTB33	zinc finger and BTB domain containing 33		V	V			V	V		4
ZBTB34	zinc finger and BTB domain containing 34		V	V			V		V	4
ZBTB41	zinc finger and BTB domain containing 41		V	V			V		V	4
ZC3H11A	zinc finger CCCH-type containing 11A		V	V			V	V		4
ZDHHC7	zinc finger, DHHC-type containing 7		V			V	V		V	4
ZFHX3	zinc finger homeobox 3		V	V	V		V			4
ZFP14	ZFP14 zinc finger protein		V	V			V		V	4
ZFX	zinc finger protein, X-linked		V	V	V		V			4
ZIC4	Zic family member 4		V	V			V		V	4
ZMYND11	zinc finger, MYND-type containing 11		V	V			V		V	4
ZNF280D	zinc finger protein 280D		V	V		V	V			4
ZNF292	zinc finger protein 292		V	V			V		V	4
ZNF449	zinc finger protein 449		V	V			V		V	4
ZNF654	zinc finger protein 654		V	V			V		V	4
ZNF655	zinc finger protein 655		V	V		V			V	4
ZNF800	zinc finger protein 800		V	V		V			V	4
ZNF83	zinc finger protein 83		V	V			V		V	4
ZZZ3	zinc finger, ZZ-type containing 3		V	V			V		V	4
ARHGEF7	Rho guanine nucleotide exchange factor (GEF) 7			V		V	V		V	4
BAT2D1				V	V		V		V	4
CCNK	cyclin K			V		V	V		V	4
CNKSR3	CNKSR family member 3			V	V		V		V	4
KIAA1128				V		V	V	V		4
LYCAT				V		V	V		V	4
NARG1				V		V	V		V	4
NAT13				V		V		V	V	4
NCOA2	nuclear receptor coactivator 2			V		V	V		V	4
PCDHA1	protocadherin alpha 1			V	V	V			V	4
PCDHA3	protocadherin alpha 3			V	V	V			V	4
PCDHA5	protocadherin alpha 5			V	V	V			V	4
PCDHA7	protocadherin alpha 7			V	V	V			V	4
PCDHA8	protocadherin alpha 8			V	V	V			V	4
PCDHAC2	protocadherin alpha subfamily C, 2			V	V	V			V	4
PURB	purine-rich element binding protein B			V		V	V		V	4
TBL1XR1	transducin (beta)-like 1 X-linked receptor 1			V	V		V		V	4
NPTXR	neuronal pentraxin receptor					V	V	V	V	4
BCL2	B-cell CLL/lymphoma 2	V	V	V	V					4
ABL2	c-abl oncogene 2, non-receptor tyrosine kinase		V				V	V	V	4
ACBD5	acyl-CoA binding domain containing 5		V	V			V		V	4
ACPL2	acid phosphatase-like 2		V	V				V	V	4
ACVR1B	activin A receptor, type IB		V		V	V			V	4
AFF1	AF4/FMR2 family, member 1		V	V			V		V	4
AFF4	AF4/FMR2 family, member 4		V		V		V		V	4
AKAP13	A kinase (PRKA) anchor protein 13		V		V	V			V	4
ANKRD12	ankyrin repeat domain 12		V	V			V		V	4
ANKRD52	ankyrin repeat domain 52		V	V			V		V	4
ANKRD57			V	V			V		V	4
ANKRD9	ankyrin repeat domain 9		V			V	V		V	4
AP1G1	adaptor-related protein complex 1, gamma 1 subunit		V	V		V	V			4
AP2B1	adaptor-related protein complex 2, beta 1 subunit		V	V			V		V	4
APCDD1	adenomatosis polyposis coli down-regulated 1		V	V			V		V	4
ARHGEF10	Rho guanine nucleotide exchange factor (GEF) 10		V			V	V		V	4
ARHGEF7	Rho guanine nucleotide exchange factor (GEF) 7		V	V			V	V		4
ASF1A	anti-silencing function 1A histone chaperone		V	V	V	V				4
ASH1L	ash1 (absent, small, or homeotic)-like (Drosophila)		V	V	V		V			4
ATAD2	ATPase family, AAA domain containing 2		V			V	V		V	4
ATG16L1	autophagy related 16-like 1 (S. cerevisiae)		V			V	V		V	4
ATL3	atlastin GTPase 3		V	V			V		V	4
ATP11A	ATPase, class VI, type 11A		V	V				V	V	4
B4GALT6	UDP-Gal:betaGlcNAc beta 1,4- galactosyltransferase, polypeptide 6		V	V			V		V	4
BMP2	bone morphogenetic protein 2		V	V	V				V	4
BRMS1L	breast cancer metastasis-suppressor 1-like		V	V			V		V	4
C14ORF145			V	V			V		V	4
C17ORF39			V	V			V		V	4
C2ORF69	chromosome 2 open reading frame 69		V	V			V		V	4
C7ORF60	chromosome 7 open reading frame 60		V	V			V		V	4
CA10	carbonic anhydrase X		V	V		V	V			4
CADM2	cell adhesion molecule 2		V	V			V		V	4
CAMK2N2	calcium/calmodulin-dependent protein kinase II inhibitor 2		V	V			V		V	4
CANT1	calcium activated nucleotidase 1		V	V				V	V	4
CAPRIN1	cell cycle associated protein 1		V	V			V		V	4
CAPRIN2	caprin family member 2		V	V			V		V	4
CASP7	caspase 7, apoptosis-related cysteine peptidase		V	V			V		V	4
CAV1	caveolin 1, caveolae protein, 22kDa		V	V	V	V				4
CC2D1A	coiled-coil and C2 domain containing 1A		V			V	V		V	4
CCDC25	coiled-coil domain containing 25		V	V				V	V	4
CCNJ	cyclin J		V			V		V	V	4
CD47	CD47 molecule		V	V		V		V		4
CDC23	cell division cycle 23		V		V		V		V	4
CEP170	centrosomal protein 170kDa		V	V			V		V	4
CHD5	chromodomain helicase DNA binding protein 5		V	V			V		V	4
CHIC1	cysteine-rich hydrophobic domain 1		V	V			V		V	4
CIT	citron (rho-interacting, serine/threonine kinase 21)		V	V			V		V	4
CNOT6L	CCR4-NOT transcription complex, subunit 6-like		V	V			V		V	4
CNTN3	contactin 3 (plasmacytoma associated)		V	V			V	V		4
CORIN	corin, serine peptidase		V	V	V			V		4
CRAMP1L	Crm, cramped-like (Drosophila)		V				V	V	V	4
CREM	cAMP responsive element modulator		V	V		V	V			4
CSNK1G1	casein kinase 1, gamma 1		V	V			V		V	4
CTSK	cathepsin K		V	V			V	V		4
CXCL14	chemokine (C-X-C motif) ligand 14		V	V			V		V	4
CYB561D1	cytochrome b561 family, member D1		V	V		V			V	4
CYBRD1	cytochrome b reductase 1		V	V				V	V	4
DEDD	death effector domain containing		V	V	V	V				4
DNAJC16	DnaJ (Hsp40) homolog, subfamily C, member 16		V	V			V		V	4
DNAJC27	DnaJ (Hsp40) homolog, subfamily C, member 27		V	V			V		V	4
EFNB1	ephrin-B1		V	V	V				V	4
EGR3	early growth response 3		V		V	V			V	4
EIF4G2	eukaryotic translation initiation factor 4 gamma, 2		V	V			V		V	4
EPHB4	EPH receptor B4		V			V	V		V	4
ERBB2IP	erbb2 interacting protein		V	V	V		V			4
EZH1	enhancer of zeste homolog 1 (Drosophila)		V			V	V		V	4
F2R	coagulation factor II (thrombin) receptor		V		V			V	V	4
FAM102A	family with sequence similarity 102, member A		V			V	V		V	4
FAM117A	family with sequence similarity 117, member A		V	V		V			V	4
FAM117B	family with sequence similarity 117, member B		V	V			V		V	4
FAM123A			V	V			V		V	4
FAM160B1	family with sequence similarity 160, member B1		V	V			V		V	4
FAM45A	family with sequence similarity 45, member A		V			V	V		V	4
FAM57A	family with sequence similarity 57, member A		V			V	V		V	4
FCHO2	FCH domain only 2		V	V			V		V	4
FGF4	fibroblast growth factor 4		V		V		V		V	4
FNBP1L	formin binding protein 1-like		V	V			V		V	4
FOXA1	forkhead box A1		V	V		V	V			4
FOXF1	forkhead box F1		V	V			V		V	4
FXR1	fragile X mental retardation, autosomal homolog 1		V	V			V		V	4
FYCO1	FYVE and coiled-coil domain containing 1		V	V				V	V	4
FZD7	frizzled family receptor 7		V	V		V			V	4
GABPB2	GA binding protein transcription factor, beta subunit 2		V	V		V	V			4
GAN	gigaxonin		V	V		V		V		4
GCC2	GRIP and coiled-coil domain containing 2		V	V				V	V	4
GLIS3	GLIS family zinc finger 3		V	V			V		V	4
GMCL1	germ cell-less, spermatogenesis associated 1		V	V			V		V	4
GNPDA2	glucosamine-6-phosphate deaminase 2		V	V			V	V		4
GOLGA1	golgin A1		V	V			V		V	4
GOSR1	golgi SNAP receptor complex member 1		V	V			V		V	4
GPR137B	G protein-coupled receptor 137B		V	V		V			V	4
GPR137C	G protein-coupled receptor 137C		V	V			V		V	4
GRHL2	grainyhead-like 2 (Drosophila)		V			V	V		V	4
GRM7	glutamate receptor, metabotropic 7		V	V		V	V			4
GTDC1	glycosyltransferase-like domain containing 1		V	V			V		V	4
GUCY1A3	guanylate cyclase 1, soluble, alpha 3		V		V			V	V	4
HABP4	hyaluronan binding protein 4		V			V	V		V	4
HDAC4	histone deacetylase 4		V		V	V			V	4
HSPA8	heat shock 70kDa protein 8		V		V		V		V	4
IGF2BP1	insulin-like growth factor 2 mRNA binding protein 1		V	V			V		V	4
IHPK1			V	V			V		V	4
IL17RD	interleukin 17 receptor D		V	V		V			V	4
IL1RAP	interleukin 1 receptor accessory protein		V	V			V		V	4
IQSEC2	IQ motif and Sec7 domain 2		V	V			V		V	4
IRF2BP2	interferon regulatory factor 2 binding protein 2		V	V			V		V	4
IRF9	interferon regulatory factor 9		V	V	V				V	4
ITCH	itchy E3 ubiquitin protein ligase		V			V	V		V	4
ITFG1	integrin alpha FG-GAP repeat containing 1		V	V			V		V	4
ITGA4	integrin, alpha 4 (antigen CD49D, alpha 4 subunit of VLA-4 receptor)		V		V		V		V	4
JOSD1	Josephin domain containing 1		V	V		V	V			4
JRKL	jerky homolog-like (mouse)		V	V		V	V			4
JUB			V	V			V		V	4
KBTBD8	kelch repeat and BTB (POZ) domain containing 8		V	V		V	V			4
KCNMA1	potassium large conductance calcium-activated channel, subfamily M, alpha member 1		V	V		V	V			4
KIAA0226	KIAA0226		V				V	V	V	4
KIAA0494			V	V			V		V	4
KIAA0831			V				V	V	V	4
KIAA2018	KIAA2018		V	V			V		V	4
KIF26B	kinesin family member 26B		V	V			V		V	4
KLF9	Kruppel-like factor 9		V	V		V	V			4
KLHL28	kelch-like family member 28		V	V			V		V	4
KLRAQ1			V	V		V			V	4
KPNA2	karyopherin alpha 2 (RAG cohort 1, importin alpha 1)		V	V		V			V	4
L3MBTL3	l(3)mbt-like 3 (Drosophila)		V	V			V		V	4
LACE1	lactation elevated 1		V			V	V		V	4
LASP1	LIM and SH3 protein 1		V	V			V		V	4
LASS6			V	V		V			V	4
LDLR	low density lipoprotein receptor		V		V		V		V	4
LIF	leukemia inhibitory factor		V				V	V	V	4
LPGAT1	lysophosphatidylglycerol acyltransferase 1		V	V			V		V	4
LRFN5	leucine rich repeat and fibronectin type III domain containing 5		V	V		V			V	4
LRIG1	leucine-rich repeats and immunoglobulin-like domains 1		V			V	V		V	4
M6PR	mannose-6-phosphate receptor (cation dependent)		V	V		V			V	4
MAP2	microtubule-associated protein 2		V	V	V		V			4
MAPK4	mitogen-activated protein kinase 4		V		V	V			V	4
MAPRE3	microtubule-associated protein, RP/EB family, member 3		V				V	V	V	4
MED17	mediator complex subunit 17		V	V	V				V	4
METAP1	methionyl aminopeptidase 1		V	V			V		V	4
MEX3D	mex-3 RNA binding family member D		V			V	V		V	4
MFAP3L	microfibrillar-associated protein 3-like		V	V			V		V	4
MGLL	monoglyceride lipase		V		V	V			V	4
MIDN	midnolin		V				V	V	V	4
MLL4			V	V			V		V	4
MSL1	male-specific lethal 1 homolog (Drosophila)		V	V			V		V	4
MXD1	MAX dimerization protein 1		V	V			V		V	4
MYCL1			V	V				V	V	4
MYNN	myoneurin		V	V			V		V	4
MYO1D	myosin ID		V	V		V			V	4
MYT1L	myelin transcription factor 1-like		V	V			V		V	4
NANOS1	nanos homolog 1 (Drosophila)		V			V	V		V	4
NAV2	neuron navigator 2		V				V	V	V	4
NBL1	neuroblastoma 1, DAN family BMP antagonist		V			V	V		V	4
NEK9	NIMA-related kinase 9		V	V		V	V			4
NFIB	nuclear factor I/B		V	V			V		V	4
NIPA1	non imprinted in Prader-Willi/Angelman syndrome 1		V	V		V		V		4
NKIRAS1	NFKB inhibitor interacting Ras-like 1		V			V	V		V	4
NKX3-2	NK3 homeobox 2		V	V			V		V	4
NRSN1	neurensin 1		V	V			V		V	4
ORMDL3	ORM1-like 3 (S. cerevisiae)		V			V	V		V	4
OSM	oncostatin M		V				V	V	V	4
OSTM1	osteopetrosis associated transmembrane protein 1		V	V			V		V	4
OXR1	oxidation resistance 1		V	V			V		V	4
P2RX4	purinergic receptor P2X, ligand-gated ion channel, 4		V		V	V			V	4
PAFAH1B2	platelet-activating factor acetylhydrolase 1b, catalytic subunit 2 (30kDa)		V	V		V	V			4
PAFAH2	platelet-activating factor acetylhydrolase 2, 40kDa		V	V	V				V	4
PALLD	palladin, cytoskeletal associated protein		V	V			V		V	4
PAM	peptidylglycine alpha-amidating monooxygenase		V	V			V	V		4
PARD6B	par-6 family cell polarity regulator beta		V	V			V		V	4
PCDHA2	protocadherin alpha 2		V	V	V				V	4
PCYT1B	phosphate cytidylyltransferase 1, choline, beta		V	V			V		V	4
PDE3B	phosphodiesterase 3B, cGMP-inhibited		V	V			V		V	4
PIK3R1	phosphoinositide-3-kinase, regulatory subunit 1 (alpha)		V		V		V		V	4
PIP4K2C	phosphatidylinositol-5-phosphate 4-kinase, type II, gamma		V	V			V	V		4
PIP5K3			V	V			V		V	4
PKIA	protein kinase (cAMP-dependent, catalytic) inhibitor alpha		V	V		V	V			4
PKN2	protein kinase N2		V	V			V		V	4
PLEKHO2	pleckstrin homology domain containing, family O member 2		V			V	V		V	4
PLSCR4	phospholipid scramblase 4		V				V	V	V	4
POLQ	polymerase (DNA directed), theta		V	V				V	V	4
PPP1R15B	protein phosphatase 1, regulatory subunit 15B		V	V			V		V	4
PPP1R3B	protein phosphatase 1, regulatory subunit 3B		V				V	V	V	4
PPP2R3A	protein phosphatase 2, regulatory subunit B'', alpha		V	V				V	V	4
PRDM10	PR domain containing 10		V	V				V	V	4
PRKACB	protein kinase, cAMP-dependent, catalytic, beta		V	V			V		V	4
PRR16	proline rich 16		V	V		V			V	4
PTGER3	prostaglandin E receptor 3 (subtype EP3)		V	V	V				V	4
PTP4A2	protein tyrosine phosphatase type IVA, member 2		V	V			V		V	4
PTPRD	protein tyrosine phosphatase, receptor type, D		V	V			V		V	4
PTPRT	protein tyrosine phosphatase, receptor type, T		V	V	V	V				4
RAB10	RAB10, member RAS oncogene family		V	V		V	V			4
RAB8B	RAB8B, member RAS oncogene family		V	V			V		V	4
RABGAP1	RAB GTPase activating protein 1		V	V		V	V			4
RAD23B	RAD23 homolog B (S. cerevisiae)		V	V			V		V	4
RAP2C	RAP2C, member of RAS oncogene family		V			V	V		V	4
RAPGEF2	Rap guanine nucleotide exchange factor (GEF) 2		V	V			V		V	4
RAPGEF5	Rap guanine nucleotide exchange factor (GEF) 5		V	V				V	V	4
RARB	retinoic acid receptor, beta		V		V	V			V	4
RASD1	RAS, dexamethasone-induced 1		V			V	V		V	4
RGMB	RGM domain family, member B		V	V			V		V	4
RHOC	ras homolog family member C		V			V	V		V	4
RNF6	ring finger protein (C3H2C3 type) 6		V	V			V		V	4
RPS6KA4	ribosomal protein S6 kinase, 90kDa, polypeptide 4		V		V	V			V	4
RRAGD	Ras-related GTP binding D		V			V	V		V	4
SALL1	spalt-like transcription factor 1		V	V			V		V	4
SAMD12	sterile alpha motif domain containing 12		V				V	V	V	4
SCAMP2	secretory carrier membrane protein 2		V			V	V		V	4
SCN2B	sodium channel, voltage-gated, type II, beta subunit		V	V	V			V		4
SCN3A	sodium channel, voltage-gated, type III, alpha subunit		V	V	V		V			4
SCRT2	scratch family zinc finger 2		V			V	V		V	4
SERTAD2	SERTA domain containing 2		V	V			V		V	4
SFMBT1	Scm-like with four mbt domains 1		V			V	V		V	4
SGMS1	sphingomyelin synthase 1		V	V		V	V			4
SH3BP5	SH3-domain binding protein 5 (BTK-associated)		V		V	V			V	4
SIRPA	signal-regulatory protein alpha		V	V	V				V	4
SLAIN2	SLAIN motif family, member 2		V	V			V		V	4
SLC11A1	solute carrier family 11 (proton-coupled divalent metal ion transporter), member 1		V	V			V	V		4
SLC35F3	solute carrier family 35, member F3		V	V		V	V			4
SLC4A4	solute carrier family 4 (sodium bicarbonate cotransporter), member 4		V	V			V		V	4
SLC4A7	solute carrier family 4, sodium bicarbonate cotransporter, member 7		V	V			V		V	4
SLC7A11	solute carrier family 7 (anionic amino acid transporter light chain, xc- system), member 11		V	V			V	V		4
SLITRK2	SLIT and NTRK-like family, member 2		V	V			V		V	4
SNX21	sorting nexin family member 21		V			V	V		V	4
SPTBN1	spectrin, beta, non-erythrocytic 1		V	V			V		V	4
SSFA2	sperm specific antigen 2		V	V		V	V			4
ST6GALNAC6	ST6 (alpha-N-acetyl-neuraminyl-2,3-beta-galactosyl-1,3)-N-acetylgalactosaminide alpha-2,6-sialyltransferase 6		V				V	V	V	4
ST8SIA4	ST8 alpha-N-acetyl-neuraminide alpha-2,8-sialyltransferase 4		V	V	V	V				4
STK11	serine/threonine kinase 11		V		V		V		V	4
STK33	serine/threonine kinase 33		V	V			V	V		4
STYX	serine/threonine/tyrosine interacting protein		V	V			V		V	4
TANC2	tetratricopeptide repeat, ankyrin repeat and coiled-coil containing 2		V	V			V		V	4
TBC1D10C	TBC1 domain family, member 10C		V	V	V				V	4
TBC1D9	TBC1 domain family, member 9 (with GRAM domain)		V	V			V		V	4
TBX3	T-box 3		V			V	V		V	4
TCF7L1	transcription factor 7-like 1 (T-cell specific, HMG-box)		V	V			V		V	4
TET3	tet methylcytosine dioxygenase 3		V	V			V		V	4
TGFB1I1	transforming growth factor beta 1 induced transcript 1		V	V	V			V		4
TIMM17A	translocase of inner mitochondrial membrane 17 homolog A (yeast)		V	V			V		V	4
TMBIM6	transmembrane BAX inhibitor motif containing 6		V	V				V	V	4
TMEM100	transmembrane protein 100		V	V			V		V	4
TMEM64	transmembrane protein 64		V	V			V		V	4
TNKS1BP1	tankyrase 1 binding protein 1, 182kDa		V			V	V		V	4
TNRC6B	trinucleotide repeat containing 6B		V	V			V		V	4
TOPORS	topoisomerase I binding, arginine/serine-rich, E3 ubiquitin protein ligase		V			V	V		V	4
TP53INP2	tumor protein p53 inducible nuclear protein 2		V	V		V	V			4
TRIM37	tripartite motif containing 37		V	V			V		V	4
TRIM8	tripartite motif containing 8		V	V			V		V	4
TRPV6	transient receptor potential cation channel, subfamily V, member 6		V		V	V			V	4
TTC39C	tetratricopeptide repeat domain 39C		V	V			V		V	4
TTC9	tetratricopeptide repeat domain 9		V	V			V		V	4
TWF1	twinfilin actin-binding protein 1		V	V			V		V	4
TXNDC10			V	V			V		V	4
UBE2B	ubiquitin-conjugating enzyme E2B		V	V	V			V		4
UBE2Q2	ubiquitin-conjugating enzyme E2Q family member 2		V	V		V	V			4
UBFD1	ubiquitin family domain containing 1		V	V			V		V	4
UBR5	ubiquitin protein ligase E3 component n-recognin 5		V	V		V	V			4
USP24	ubiquitin specific peptidase 24		V	V			V		V	4
USP28	ubiquitin specific peptidase 28		V	V			V		V	4
USP33	ubiquitin specific peptidase 33		V	V	V		V			4
USP37	ubiquitin specific peptidase 37		V	V			V		V	4
USP53	ubiquitin specific peptidase 53		V	V			V		V	4
UXS1	UDP-glucuronate decarboxylase 1		V	V			V		V	4
VASH2	vasohibin 2		V	V			V		V	4
VASP	vasodilator-stimulated phosphoprotein		V		V			V	V	4
VPS13C	vacuolar protein sorting 13 homolog C (S. cerevisiae)		V	V				V	V	4
WASL	Wiskott-Aldrich syndrome-like		V	V	V			V		4
WDR82	WD repeat domain 82		V	V				V	V	4
WIPF2	WAS/WASL interacting protein family, member 2		V	V			V		V	4
WWC2	WW and C2 domain containing 2		V	V			V		V	4
XRRA1	X-ray radiation resistance associated 1		V	V			V		V	4
YPEL2	yippee-like 2 (Drosophila)		V	V			V		V	4
ZAK	sterile alpha motif and leucine zipper containing kinase AZK		V	V	V			V		4
ZBTB33	zinc finger and BTB domain containing 33		V	V			V		V	4
ZBTB41	zinc finger and BTB domain containing 41		V	V			V		V	4
ZBTB6	zinc finger and BTB domain containing 6		V	V			V		V	4
ZBTB7A	zinc finger and BTB domain containing 7A		V			V	V		V	4
ZC3H12C	zinc finger CCCH-type containing 12C		V	V			V		V	4
ZC3H7B	zinc finger CCCH-type containing 7B		V	V			V		V	4
ZDHHC9	zinc finger, DHHC-type containing 9		V	V			V		V	4
ZFP161			V	V	V				V	4
ZFYVE20	zinc finger, FYVE domain containing 20		V				V	V	V	4
ZHX2	zinc fingers and homeoboxes 2		V			V	V		V	4
ZIC1	Zic family member 1		V	V		V			V	4
ZNF2	zinc finger protein 2		V	V				V	V	4
ZNF202	zinc finger protein 202		V	V			V		V	4
ZNF512B	zinc finger protein 512B		V				V	V	V	4
ZNF704	zinc finger protein 704		V	V			V		V	4
ZNF800	zinc finger protein 800		V	V		V			V	4
ZRANB1	zinc finger, RAN-binding domain containing 1		V	V			V		V	4
AHNAK	AHNAK nucleoprotein			V	V		V		V	4
ANKRD13C	ankyrin repeat domain 13C			V		V	V		V	4
FAM130A2				V			V	V	V	4
FAM13A1				V			V	V	V	4
FAM60A	family with sequence similarity 60, member A			V		V	V		V	4
FOXL2	forkhead box L2			V		V	V		V	4
NAT12				V			V	V	V	4
PCDHA1	protocadherin alpha 1			V	V	V			V	4
PCDHA3	protocadherin alpha 3			V	V	V			V	4
PCDHA5	protocadherin alpha 5			V	V	V			V	4
PCDHA7	protocadherin alpha 7			V	V	V			V	4
PCDHA8	protocadherin alpha 8			V	V	V			V	4
PLAGL2	pleiomorphic adenoma gene-like 2			V		V	V		V	4
PPP2R2A	protein phosphatase 2, regulatory subunit B, alpha			V		V	V		V	4
PURB	purine-rich element binding protein B			V		V	V		V	4
RACGAP1	Rac GTPase activating protein 1			V	V		V		V	4
SYNE1	spectrin repeat containing, nuclear envelope 1			V	V		V		V	4
TAOK3	TAO kinase 3			V	V		V		V	4
WDR42A				V		V	V		V	4
BAMBI	BMP and activin membrane-bound inhibitor				V	V	V		V	4
FAM13C1						V	V	V	V	4
USP32	ubiquitin specific peptidase 32					V	V	V	V	4
ADCY1	adenylate cyclase 1 (brain)		V	V			V		V	4
AFF3	AF4/FMR2 family, member 3		V	V			V		V	4
AP1S2	adaptor-related protein complex 1, sigma 2 subunit		V	V			V		V	4
ASH1L	ash1 (absent, small, or homeotic)-like (Drosophila)		V	V			V		V	4
ATP5G3	ATP synthase, H+ transporting, mitochondrial Fo complex, subunit C3 (subunit 9)		V	V			V		V	4
ATP7A	ATPase, Cu++ transporting, alpha polypeptide		V	V			V		V	4
AUTS2	autism susceptibility candidate 2		V	V		V	V			4
BAZ2A	bromodomain adjacent to zinc finger domain, 2A		V	V		V			V	4
BCOR	BCL6 corepressor		V	V		V		V		4
C10ORF12	chromosome 10 open reading frame 12		V	V			V	V		4
CAMK2D	calcium/calmodulin-dependent protein kinase II delta		V	V			V		V	4
CANX	calnexin		V			V		V	V	4
CCNY	cyclin Y		V	V		V	V			4
CDH1	cadherin 1, type 1, E-cadherin (epithelial)		V	V			V	V		4
CDK6	cyclin-dependent kinase 6		V	V		V			V	4
CPEB4	cytoplasmic polyadenylation element binding protein 4		V	V		V	V			4
CSNK1G1	casein kinase 1, gamma 1		V	V			V		V	4
CTDSPL2	CTD (carboxy-terminal domain, RNA polymerase II, polypeptide A) small phosphatase like 2		V	V		V	V			4
DDX3X	DEAD (Asp-Glu-Ala-Asp) box helicase 3, X-linked		V	V			V		V	4
DPP6	dipeptidyl-peptidase 6		V	V			V		V	4
DTX3	deltex homolog 3 (Drosophila)		V	V		V	V			4
E2F3	E2F transcription factor 3		V	V		V		V		4
EDEM1	ER degradation enhancer, mannosidase alpha-like 1		V	V			V	V		4
ELOVL5	ELOVL fatty acid elongase 5		V	V			V		V	4
FBXL7	F-box and leucine-rich repeat protein 7		V	V		V			V	4
FCHO2	FCH domain only 2		V	V			V		V	4
FOXO1	forkhead box O1		V	V		V			V	4
FOXP1	forkhead box P1		V	V			V		V	4
GALNT3	UDP-N-acetyl-alpha-D-galactosamine:polypeptide N-acetylgalactosaminyltransferase 3 (GalNAc-T3)		V	V		V	V			4
GAS2	growth arrest-specific 2		V	V		V	V			4
GATM	glycine amidinotransferase (L-arginine:glycine amidinotransferase)		V	V		V	V			4
GPD1L	glycerol-3-phosphate dehydrogenase 1-like		V	V		V	V			4
GPR56	G protein-coupled receptor 56		V	V			V		V	4
HDGF	hepatoma-derived growth factor		V	V			V		V	4
HNRNPU	heterogeneous nuclear ribonucleoprotein U (scaffold attachment factor A)		V	V			V		V	4
HOXA9	homeobox A9		V	V		V	V			4
IGF1R	insulin-like growth factor 1 receptor		V	V			V		V	4
IGFBP5	insulin-like growth factor binding protein 5		V	V			V		V	4
ITGA3	integrin, alpha 3 (antigen CD49C, alpha 3 subunit of VLA-3 receptor)		V	V			V		V	4
ITGB8	integrin, beta 8		V	V			V		V	4
JDP2	Jun dimerization protein 2		V	V			V		V	4
JUN	jun proto-oncogene		V			V	V		V	4
KCTD12	potassium channel tetramerization domain containing 12		V			V		V	V	4
KIAA2018	KIAA2018		V	V			V		V	4
KIF3A	kinesin family member 3A		V	V			V		V	4
KLHL28	kelch-like family member 28		V	V			V		V	4
LMO4	LIM domain only 4		V	V			V		V	4
LRCH2	leucine-rich repeats and calponin homology (CH) domain containing 2		V	V			V		V	4
MAP2	microtubule-associated protein 2		V	V		V	V			4
MAT2A	methionine adenosyltransferase II, alpha		V	V		V	V			4
MLLT10	myeloid/lymphoid or mixed-lineage leukemia (trithorax homolog, Drosophila); translocated to, 10		V	V			V		V	4
MORN4	MORN repeat containing 4		V			V	V		V	4
MYST3			V			V	V		V	4
NDFIP1	Nedd4 family interacting protein 1		V			V	V		V	4
NFIB	nuclear factor I/B		V	V			V		V	4
NME7	NME/NM23 family member 7		V	V		V	V			4
NUFIP2	nuclear fragile X mental retardation protein interacting protein 2		V	V			V		V	4
NXPH1	neurexophilin 1		V	V		V	V			4
OSR2	odd-skipped related transciption factor 2		V	V			V	V		4
PCDH11X	protocadherin 11 X-linked		V	V			V		V	4
PCDH11Y	protocadherin 11 Y-linked		V	V			V		V	4
PDIK1L	PDLIM1 interacting kinase 1 like		V	V		V			V	4
PHF6	PHD finger protein 6		V	V		V	V			4
PPARGC1A	peroxisome proliferator-activated receptor gamma, coactivator 1 alpha		V	V		V	V			4
PPP3CB	protein phosphatase 3, catalytic subunit, beta isozyme		V	V		V	V			4
PRDM10	PR domain containing 10		V	V				V	V	4
PRDM16	PR domain containing 16		V			V		V	V	4
PRKD3	protein kinase D3		V	V				V	V	4
PRPF4B	pre-mRNA processing factor 4B		V	V			V		V	4
PSD3	pleckstrin and Sec7 domain containing 3		V	V		V	V			4
PSME4	proteasome (prosome, macropain) activator subunit 4		V	V		V	V			4
PTPRF	protein tyrosine phosphatase, receptor type, F		V	V		V		V		4
RAB18	RAB18, member RAS oncogene family		V	V			V	V		4
RAP1B	RAP1B, member of RAS oncogene family		V	V		V			V	4
REV1	REV1, polymerase (DNA directed)		V	V			V		V	4
RNF2	ring finger protein 2		V	V		V	V			4
RUNX1	runt-related transcription factor 1		V	V			V		V	4
SCN3A	sodium channel, voltage-gated, type III, alpha subunit		V	V		V	V			4
44445	septin 6		V	V		V			V	4
SETD8	SET domain containing (lysine methyltransferase) 8		V	V			V		V	4
SFRS1			V			V		V	V	4
SLC12A5	solute carrier family 12 (potassium/chloride transporter), member 5		V	V			V		V	4
SPOCK1	sparc/osteonectin, cwcv and kazal-like domains proteoglycan (testican) 1		V	V			V		V	4
ST8SIA3	ST8 alpha-N-acetyl-neuraminide alpha-2,8-sialyltransferase 3		V	V			V		V	4
SV2A	synaptic vesicle glycoprotein 2A		V	V			V		V	4
TCF12	transcription factor 12		V			V	V		V	4
TFEC	transcription factor EC		V	V			V		V	4
TMCC1	transmembrane and coiled-coil domain family 1		V	V			V		V	4
TMED10	transmembrane emp24-like trafficking protein 10 (yeast)		V	V			V		V	4
TMEM132D	transmembrane protein 132D		V	V			V		V	4
TMEM135	transmembrane protein 135		V	V			V		V	4
TMF1	TATA element modulatory factor 1		V	V			V		V	4
TOX	thymocyte selection-associated high mobility group box		V	V			V		V	4
TSPAN3	tetraspanin 3		V	V		V	V			4
TSPAN5	tetraspanin 5		V			V	V		V	4
UBE2F	ubiquitin-conjugating enzyme E2F (putative)		V	V		V		V		4
UHMK1	U2AF homology motif (UHM) kinase 1		V	V			V		V	4
UNC5D	unc-5 homolog D (C. elegans)		V	V			V	V		4
USP24	ubiquitin specific peptidase 24		V	V			V		V	4
USP6NL	USP6 N-terminal like		V	V			V		V	4
WDR47	WD repeat domain 47		V	V			V		V	4
WTAP	Wilms tumor 1 associated protein		V	V		V	V			4
ZBTB34	zinc finger and BTB domain containing 34		V	V			V		V	4
ZC3H12A	zinc finger CCCH-type containing 12A		V	V			V		V	4
ZC3H6	zinc finger CCCH-type containing 6		V	V			V		V	4
ZIC1	Zic family member 1		V	V			V		V	4
JMJD3				V			V	V	V	4
PDE4A	phosphodiesterase 4A, cAMP-specific					V	V	V	V	4
ACRBP	acrosin binding protein		V	V		V			V	4
AHCYL2	adenosylhomocysteinase-like 2		V	V			V		V	4
ANK1	ankyrin 1, erythrocytic		V	V		V			V	4
ATP8B2	ATPase, aminophospholipid transporter, class I, type 8B, member 2		V	V			V		V	4
ATXN1	ataxin 1		V	V		V	V			4
BCL11B	B-cell CLL/lymphoma 11B (zinc finger protein)		V	V		V	V			4
BCL2L1	BCL2-like 1		V	V		V	V			4
BHLHB2			V	V			V		V	4
C15ORF32	chromosome 15 open reading frame 32		V	V			V		V	4
C4ORF19	chromosome 4 open reading frame 19		V	V			V		V	4
C9ORF24	chromosome 9 open reading frame 24		V	V		V	V			4
CAPN12	calpain 12		V	V			V		V	4
CASKIN1	CASK interacting protein 1		V	V			V		V	4
CBLL1	Cbl proto-oncogene-like 1, E3 ubiquitin protein ligase		V	V			V		V	4
CDH22	cadherin 22, type 2		V	V		V			V	4
CENPB	centromere protein B, 80kDa		V	V		V	V			4
CNBP	CCHC-type zinc finger, nucleic acid binding protein		V	V		V	V			4
COPS7B	COP9 signalosome subunit 7B		V	V			V		V	4
CSNK1G3	casein kinase 1, gamma 3		V	V		V	V			4
DAG1	dystroglycan 1 (dystrophin-associated glycoprotein 1)		V	V		V	V			4
DOLPP1	dolichyldiphosphatase 1		V	V		V			V	4
DRD2	dopamine receptor D2		V	V		V			V	4
EFNB1	ephrin-B1		V	V			V		V	4
EGR3	early growth response 3		V	V			V		V	4
EHMT2	euchromatic histone-lysine N-methyltransferase 2		V	V		V			V	4
EPN2	epsin 2		V	V		V	V			4
FAM155B	family with sequence similarity 155, member B		V	V		V		V		4
FAM53C	family with sequence similarity 53, member C		V	V		V	V			4
FBRS	fibrosin		V	V		V			V	4
FBXL20	F-box and leucine-rich repeat protein 20		V	V		V	V			4
FGF11	fibroblast growth factor 11		V	V			V		V	4
FZD5	frizzled family receptor 5		V	V			V		V	4
GABBR2	gamma-aminobutyric acid (GABA) B receptor, 2		V	V		V			V	4
GNAO1	guanine nucleotide binding protein (G protein), alpha activating activity polypeptide O		V	V		V	V			4
GPI	glucose-6-phosphate isomerase		V	V		V			V	4
GPR64	G protein-coupled receptor 64		V	V		V	V			4
ITGA5	integrin, alpha 5 (fibronectin receptor, alpha polypeptide)		V	V			V		V	4
ITPK1	inositol-tetrakisphosphate 1-kinase		V	V		V			V	4
KLHL14	kelch-like family member 14		V	V			V		V	4
KRAS	Kirsten rat sarcoma viral oncogene homolog		V	V			V		V	4
KTELC1			V	V		V	V			4
LARP1	La ribonucleoprotein domain family, member 1		V	V			V		V	4
MAG	myelin associated glycoprotein		V	V		V	V			4
MAPK1	mitogen-activated protein kinase 1		V	V		V		V		4
METAP1	methionyl aminopeptidase 1		V	V			V		V	4
PDLIM2	PDZ and LIM domain 2 (mystique)		V	V				V	V	4
PKIA	protein kinase (cAMP-dependent, catalytic) inhibitor alpha		V	V		V	V			4
PPP1R3F	protein phosphatase 1, regulatory subunit 3F		V	V			V		V	4
PPP3CB	protein phosphatase 3, catalytic subunit, beta isozyme		V	V		V	V			4
PPP4R1	protein phosphatase 4, regulatory subunit 1		V	V		V	V			4
PVRL4	poliovirus receptor-related 4		V	V			V		V	4
RASSF1	Ras association (RalGDS/AF-6) domain family member 1		V	V		V			V	4
RCOR1	REST corepressor 1		V	V			V		V	4
RPS6KA1	ribosomal protein S6 kinase, 90kDa, polypeptide 1		V	V		V			V	4
RPS6KA3	ribosomal protein S6 kinase, 90kDa, polypeptide 3		V	V			V		V	4
SEC63	SEC63 homolog (S. cerevisiae)		V	V		V	V			4
SEMA6D	sema domain, transmembrane domain (TM), and cytoplasmic domain, (semaphorin) 6D		V	V		V	V			4
SH3PXD2A	SH3 and PX domains 2A		V	V			V		V	4
SLC19A2	solute carrier family 19 (thiamine transporter), member 2		V	V			V		V	4
SLC23A2	solute carrier family 23 (ascorbic acid transporter), member 2		V	V			V		V	4
SLC24A3	solute carrier family 24 (sodium/potassium/calcium exchanger), member 3		V	V		V		V		4
SLC27A4	solute carrier family 27 (fatty acid transporter), member 4		V	V		V	V			4
SLC5A3	solute carrier family 5 (sodium/myo-inositol cotransporter), member 3		V	V			V		V	4
SLC8A2	solute carrier family 8 (sodium/calcium exchanger), member 2		V	V			V		V	4
SNCB	synuclein, beta		V	V		V	V			4
ST3GAL3	ST3 beta-galactoside alpha-2,3-sialyltransferase 3		V	V		V			V	4
STC1	stanniocalcin 1		V	V		V	V			4
SYNGAP1	synaptic Ras GTPase activating protein 1		V	V			V		V	4
SYS1	SYS1 Golgi-localized integral membrane protein homolog (S. cerevisiae)		V	V		V			V	4
TCF4	transcription factor 4		V	V		V	V			4
THBS3	thrombospondin 3		V	V		V	V			4
TMEM127	transmembrane protein 127		V	V		V			V	4
UBXN10	UBX domain protein 10		V	V		V			V	4
VLDLR	very low density lipoprotein receptor		V	V		V	V			4
VPS39	vacuolar protein sorting 39 homolog (S. cerevisiae)		V	V		V			V	4
VTI1A	vesicle transport through interaction with t-SNAREs 1A		V	V			V		V	4
WARS2	tryptophanyl tRNA synthetase 2, mitochondrial		V	V		V	V			4
ZMIZ1	zinc finger, MIZ-type containing 1		V			V	V		V	4
ZNF607	zinc finger protein 607		V	V			V		V	4
ZNF609	zinc finger protein 609		V	V			V		V	4
ZSCAN22	zinc finger and SCAN domain containing 22		V	V				V	V	4
CUGBP2				V		V	V		V	4
ABHD4	abhydrolase domain containing 4		V	V		V	V			4
ACVR1	activin A receptor, type I		V	V		V	V			4
ADD3	adducin 3 (gamma)		V	V		V	V			4
AGTR2	angiotensin II receptor, type 2		V	V		V	V			4
AMPH	amphiphysin		V	V		V	V			4
AP2M1	adaptor-related protein complex 2, mu 1 subunit		V	V		V	V			4
AP3B1	adaptor-related protein complex 3, beta 1 subunit		V	V		V	V			4
APC	adenomatous polyposis coli		V	V		V	V			4
ARHGAP12	Rho GTPase activating protein 12		V	V			V	V		4
ARHGAP20	Rho GTPase activating protein 20		V	V			V	V		4
ATP2B1	ATPase, Ca++ transporting, plasma membrane 1		V	V		V	V			4
ATP2B2	ATPase, Ca++ transporting, plasma membrane 2		V	V		V	V			4
B4GALT1	UDP-Gal:betaGlcNAc beta 1,4- galactosyltransferase, polypeptide 1		V	V		V	V			4
BACH1	BTB and CNC homology 1, basic leucine zipper transcription factor 1		V	V		V	V			4
BCL11B	B-cell CLL/lymphoma 11B (zinc finger protein)		V	V		V	V			4
BCOR	BCL6 corepressor		V	V		V	V			4
BICD2	bicaudal D homolog 2 (Drosophila)		V	V		V		V		4
BMI1	BMI1 polycomb ring finger oncogene		V	V		V	V			4
BMP2K	BMP2 inducible kinase		V	V		V	V			4
BMPR2	bone morphogenetic protein receptor, type II (serine/threonine kinase)		V	V		V	V			4
BTG1	B-cell translocation gene 1, anti-proliferative		V	V		V	V			4
C11ORF57	chromosome 11 open reading frame 57		V	V		V	V			4
C18ORF1			V	V			V	V		4
C18ORF34			V	V		V	V			4
C2ORF24			V	V		V	V			4
C6ORF62	chromosome 6 open reading frame 62		V	V		V	V			4
CADM3	cell adhesion molecule 3		V	V		V	V			4
CBFA2T2	core-binding factor, runt domain, alpha subunit 2; translocated to, 2		V	V		V	V			4
CBX6	chromobox homolog 6		V	V		V		V		4
CDH12	cadherin 12, type 2 (N-cadherin 2)		V	V			V	V		4
CDK6	cyclin-dependent kinase 6		V	V		V	V			4
CDV3	CDV3 homolog (mouse)		V	V			V	V		4
CHD9	chromodomain helicase DNA binding protein 9		V	V			V	V		4
CLDN1	claudin 1		V	V			V	V		4
CMPK1	cytidine monophosphate (UMP-CMP) kinase 1, cytosolic		V	V		V	V			4
CNBP	CCHC-type zinc finger, nucleic acid binding protein		V	V		V	V			4
CPEB2	cytoplasmic polyadenylation element binding protein 2		V	V		V		V		4
CREBBP	CREB binding protein		V	V		V	V			4
CREM	cAMP responsive element modulator		V	V		V	V			4
CRIM1	cysteine rich transmembrane BMP regulator 1 (chordin-like)		V	V			V	V		4
CRISPLD1	cysteine-rich secretory protein LCCL domain containing 1		V	V		V	V			4
CSNK1A1	casein kinase 1, alpha 1		V	V		V	V			4
CSNK1A1L	casein kinase 1, alpha 1-like		V	V		V	V			4
CSNK1G3	casein kinase 1, gamma 3		V	V		V	V			4
CTDSPL2	CTD (carboxy-terminal domain, RNA polymerase II, polypeptide A) small phosphatase like 2		V	V		V	V			4
DAG1	dystroglycan 1 (dystrophin-associated glycoprotein 1)		V	V		V	V			4
DCLK1	doublecortin-like kinase 1		V	V		V	V			4
DCP2	decapping mRNA 2		V	V		V	V			4
DCUN1D4	DCN1, defective in cullin neddylation 1, domain containing 4		V	V			V	V		4
DCX	doublecortin		V	V		V	V			4
DLX1	distal-less homeobox 1		V	V		V	V			4
DNAJC13	DnaJ (Hsp40) homolog, subfamily C, member 13		V	V		V	V			4
DPP10	dipeptidyl-peptidase 10 (non-functional)		V	V		V	V			4
DPYSL3	dihydropyrimidinase-like 3		V	V		V	V			4
DTX4	deltex homolog 4 (Drosophila)		V	V			V	V		4
DYRK1A	dual-specificity tyrosine-(Y)-phosphorylation regulated kinase 1A		V	V		V	V			4
E2F3	E2F transcription factor 3		V	V			V	V		4
EDEM1	ER degradation enhancer, mannosidase alpha-like 1		V	V			V	V		4
EFNA3	ephrin-A3		V	V		V	V			4
EGR2	early growth response 2		V	V			V	V		4
EIF4E	eukaryotic translation initiation factor 4E		V	V		V	V			4
ESR1	estrogen receptor 1		V	V		V	V			4
ETF1	eukaryotic translation termination factor 1		V	V		V	V			4
ETV5	ets variant 5		V	V			V	V		4
FAM178A	family with sequence similarity 178, member A		V	V			V	V		4
FAM46A	family with sequence similarity 46, member A		V	V			V	V		4
FCHSD2	FCH and double SH3 domains 2		V	V		V	V			4
FIGF	c-fos induced growth factor (vascular endothelial growth factor D)		V	V		V	V			4
FOXG1	forkhead box G1		V	V		V	V			4
FOXJ2	forkhead box J2		V	V		V	V			4
FOXN3	forkhead box N3		V	V		V	V			4
FRK	fyn-related kinase		V	V		V	V			4
FUBP1	far upstream element (FUSE) binding protein 1		V	V		V	V			4
FYTTD1	forty-two-three domain containing 1		V	V		V	V			4
FZD3	frizzled family receptor 3		V	V			V	V		4
FZD5	frizzled family receptor 5		V	V			V	V		4
GALNT7	UDP-N-acetyl-alpha-D-galactosamine:polypeptide N-acetylgalactosaminyltransferase 7 (GalNAc-T7)		V	V		V	V			4
GAPVD1	GTPase activating protein and VPS9 domains 1		V	V			V	V		4
GATAD2B	GATA zinc finger domain containing 2B		V	V		V	V			4
GIGYF2	GRB10 interacting GYF protein 2		V	V		V	V			4
GNAO1	guanine nucleotide binding protein (G protein), alpha activating activity polypeptide O		V	V		V	V			4
GPAM	glycerol-3-phosphate acyltransferase, mitochondrial		V	V		V	V			4
GPHN	gephyrin		V	V		V	V			4
GPRASP2	G protein-coupled receptor associated sorting protein 2		V	V		V	V			4
GRIN2B	glutamate receptor, ionotropic, N-methyl D-aspartate 2B		V	V		V	V			4
GRM5	glutamate receptor, metabotropic 5		V	V		V	V			4
GTF2H1	general transcription factor IIH, polypeptide 1, 62kDa		V	V		V	V			4
HIVEP2	human immunodeficiency virus type I enhancer binding protein 2		V	V		V	V			4
HNRNPU	heterogeneous nuclear ribonucleoprotein U (scaffold attachment factor A)		V	V		V	V			4
HOXC8	homeobox C8		V	V		V	V			4
IGF2BP3	insulin-like growth factor 2 mRNA binding protein 3		V	V		V	V			4
IHPK1			V	V			V	V		4
INSIG2	insulin induced gene 2		V	V			V	V		4
ITCH	itchy E3 ubiquitin protein ligase		V	V		V	V			4
ITM2C	integral membrane protein 2C		V	V		V	V			4
JPH1	junctophilin 1		V	V			V	V		4
KANK4	KN motif and ankyrin repeat domains 4		V	V			V	V		4
KAT2B	K(lysine) acetyltransferase 2B		V	V		V	V			4
KIAA1012			V	V		V	V			4
KIAA1267			V	V		V	V			4
KIAA1462	KIAA1462		V	V			V	V		4
KIF1B	kinesin family member 1B		V	V		V	V			4
KLHL9	kelch-like family member 9		V	V		V	V			4
LEMD3	LEM domain containing 3		V	V			V	V		4
LHX6	LIM homeobox 6		V	V		V	V			4
LRP1B	low density lipoprotein receptor-related protein 1B		V	V		V	V			4
LRP2BP	LRP2 binding protein		V	V			V	V		4
LRP8	low density lipoprotein receptor-related protein 8, apolipoprotein e receptor		V	V		V	V			4
MAN1A2	mannosidase, alpha, class 1A, member 2		V	V			V	V		4
MAP2K5	mitogen-activated protein kinase kinase 5		V			V	V	V		4
MBNL1	muscleblind-like splicing regulator 1		V	V		V	V			4
MBNL2	muscleblind-like splicing regulator 2		V	V		V	V			4
MECP2	methyl CpG binding protein 2 (Rett syndrome)		V	V		V		V		4
MEF2A	myocyte enhancer factor 2A		V	V			V	V		4
MEF2C	myocyte enhancer factor 2C		V	V		V	V			4
MEOX2	mesenchyme homeobox 2		V	V			V	V		4
METAP2	methionyl aminopeptidase 2		V	V		V	V			4
MIER3	mesoderm induction early response 1, family member 3		V	V		V	V			4
MKRN1	makorin ring finger protein 1		V	V			V	V		4
MLLT10	myeloid/lymphoid or mixed-lineage leukemia (trithorax homolog, Drosophila); translocated to, 10		V	V		V	V			4
MORF4L1	mortality factor 4 like 1		V	V			V	V		4
MSI2	musashi RNA-binding protein 2		V	V			V	V		4
MTDH	metadherin		V	V		V	V			4
MYH10	myosin, heavy chain 10, non-muscle		V			V	V	V		4
NCKIPSD	NCK interacting protein with SH3 domain		V	V		V		V		4
NFATC3	nuclear factor of activated T-cells, cytoplasmic, calcineurin-dependent 3		V	V		V	V			4
NKRF	NFKB repressing factor		V	V		V	V			4
NR4A3	nuclear receptor subfamily 4, group A, member 3		V	V		V	V			4
NRP2	neuropilin 2		V	V			V	V		4
NRXN3	neurexin 3		V	V		V	V			4
NUDT4	nudix (nucleoside diphosphate linked moiety X)-type motif 4		V	V		V	V			4
OTUD4	OTU domain containing 4		V	V		V	V			4
PAFAH1B1	platelet-activating factor acetylhydrolase 1b, regulatory subunit 1 (45kDa)		V	V		V	V			4
PAIP2	poly(A) binding protein interacting protein 2		V	V		V	V			4
PCDH11X	protocadherin 11 X-linked		V	V		V		V		4
PCDH9	protocadherin 9		V	V		V	V			4
PCMT1	protein-L-isoaspartate (D-aspartate) O-methyltransferase		V	V		V	V			4
PDCD4	programmed cell death 4 (neoplastic transformation inhibitor)		V	V		V	V			4
PDE1B	phosphodiesterase 1B, calmodulin-dependent		V	V			V	V		4
PDE3B	phosphodiesterase 3B, cGMP-inhibited		V	V		V	V			4
PDLIM5	PDZ and LIM domain 5		V	V			V	V		4
PDZRN3	PDZ domain containing ring finger 3		V	V			V	V		4
PEX5L	peroxisomal biogenesis factor 5-like		V	V		V		V		4
PIK3R1	phosphoinositide-3-kinase, regulatory subunit 1 (alpha)		V	V			V	V		4
PLXNA2	plexin A2		V	V		V	V			4
POU4F2	POU class 4 homeobox 2		V	V		V	V			4
PPM1B	protein phosphatase, Mg2+/Mn2+ dependent, 1B		V	V		V	V			4
PPM1E	protein phosphatase, Mg2+/Mn2+ dependent, 1E		V	V		V	V			4
PPP1R1B	protein phosphatase 1, regulatory (inhibitor) subunit 1B		V	V		V	V			4
PPP1R9A	protein phosphatase 1, regulatory subunit 9A		V	V			V	V		4
PRDM8	PR domain containing 8		V	V		V	V			4
PRKAB2	protein kinase, AMP-activated, beta 2 non-catalytic subunit		V	V			V	V		4
PRKG1	protein kinase, cGMP-dependent, type I		V	V		V	V			4
PTBP2	polypyrimidine tract binding protein 2		V	V			V	V		4
PTGFRN	prostaglandin F2 receptor inhibitor		V	V		V	V			4
PTK2	protein tyrosine kinase 2		V	V			V	V		4
PTPN4	protein tyrosine phosphatase, non-receptor type 4 (megakaryocyte)		V	V		V	V			4
PTPRD	protein tyrosine phosphatase, receptor type, D		V	V		V	V			4
PTPRM	protein tyrosine phosphatase, receptor type, M		V	V		V	V			4
PUM2	pumilio RNA-binding family member 2		V	V		V	V			4
PURA	purine-rich element binding protein A		V	V			V	V		4
RAI2	retinoic acid induced 2		V	V		V	V			4
RAP2A	RAP2A, member of RAS oncogene family		V	V		V	V			4
RCOR3	REST corepressor 3		V	V		V	V			4
RLF	rearranged L-myc fusion		V	V		V	V			4
RND3	Rho family GTPase 3		V	V		V	V			4
RNF111	ring finger protein 111		V	V		V	V			4
RNF126	ring finger protein 126		V	V		V	V			4
SALL1	spalt-like transcription factor 1		V	V		V	V			4
SCN1A	sodium channel, voltage-gated, type I, alpha subunit		V	V			V	V		4
SCOC	short coiled-coil protein		V	V		V	V			4
SEC62	SEC62 homolog (S. cerevisiae)		V	V			V	V		4
SERP1	stress-associated endoplasmic reticulum protein 1		V	V			V	V		4
SFRS1			V	V		V	V			4
SH3GL2	SH3-domain GRB2-like 2		V	V		V	V			4
SHOX2	short stature homeobox 2		V	V		V	V			4
SIN3A	SIN3 transcription regulator family member A		V	V		V	V			4
SLAIN1	SLAIN motif family, member 1		V	V			V	V		4
SLC12A2	solute carrier family 12 (sodium/potassium/chloride transporter), member 2		V	V			V	V		4
SLC17A6	solute carrier family 17 (vesicular glutamate transporter), member 6		V	V		V	V			4
SLITRK4	SLIT and NTRK-like family, member 4		V	V		V	V			4
SMAD7	SMAD family member 7		V	V		V	V			4
SMC1A	structural maintenance of chromosomes 1A		V	V			V	V		4
SMG7	SMG7 nonsense mediated mRNA decay factor		V	V		V	V			4
SMURF2	SMAD specific E3 ubiquitin protein ligase 2		V	V		V	V			4
SORCS1	sortilin-related VPS10 domain containing receptor 1		V	V		V	V			4
SOSTDC1	sclerostin domain containing 1		V	V		V	V			4
SOX11	SRY (sex determining region Y)-box 11		V	V			V	V		4
SOX21	SRY (sex determining region Y)-box 21		V	V		V	V			4
SPRY3	sprouty homolog 3 (Drosophila)		V	V		V		V		4
SRGAP2	SLIT-ROBO Rho GTPase activating protein 2		V	V			V	V		4
SRPK2	SRSF protein kinase 2		V	V			V	V		4
ST6GALNAC3	ST6 (alpha-N-acetyl-neuraminyl-2,3-beta-galactosyl-1,3)-N-acetylgalactosaminide alpha-2,6-sialyltransferase 3		V	V			V	V		4
STAU1	staufen double-stranded RNA binding protein 1		V	V		V	V			4
STRBP	spermatid perinuclear RNA binding protein		V	V		V	V			4
STXBP3	syntaxin binding protein 3		V	V		V	V			4
TAF5	TAF5 RNA polymerase II, TATA box binding protein (TBP)-associated factor, 100kDa		V	V		V	V			4
TBL1X	transducin (beta)-like 1X-linked		V	V			V	V		4
TBX5	T-box 5		V	V			V	V		4
TCAP	titin-cap		V	V		V	V			4
TEAD1	TEA domain family member 1 (SV40 transcriptional enhancer factor)		V	V			V	V		4
TGFBR3	transforming growth factor, beta receptor III		V	V		V	V			4
TMEM48			V	V		V	V			4
TNKS	tankyrase, TRF1-interacting ankyrin-related ADP-ribose polymerase		V	V			V	V		4
TNRC4			V	V		V	V			4
TRAK2	trafficking protein, kinesin binding 2		V	V		V	V			4
TRIB2	tribbles pseudokinase 2		V	V		V	V			4
TRIM3	tripartite motif containing 3		V	V		V	V			4
TRIM44	tripartite motif containing 44		V	V		V	V			4
TRPC5	transient receptor potential cation channel, subfamily C, member 5		V	V		V	V			4
TRPS1	trichorhinophalangeal syndrome I		V	V		V	V			4
TSGA14			V	V			V	V		4
TSHZ3	teashirt zinc finger homeobox 3		V	V			V	V		4
UNC13C	unc-13 homolog C (C. elegans)		V	V			V	V		4
USP15	ubiquitin specific peptidase 15		V	V		V	V			4
VAPA	VAMP (vesicle-associated membrane protein)-associated protein A, 33kDa		V	V			V	V		4
WDFY3	WD repeat and FYVE domain containing 3		V	V		V	V			4
WHSC1L1	Wolf-Hirschhorn syndrome candidate 1-like 1		V	V		V	V			4
YME1L1	YME1-like 1 ATPase		V	V			V	V		4
YOD1	YOD1 deubiquitinase		V	V			V	V		4
YWHAH	tyrosine 3-monooxygenase/tryptophan 5-monooxygenase activation protein, eta polypeptide		V	V			V	V		4
ZBTB4	zinc finger and BTB domain containing 4		V	V		V	V			4
ZCCHC24	zinc finger, CCHC domain containing 24		V	V		V	V			4
ZFY	zinc finger protein, Y-linked		V	V		V	V			4
ZNF294			V	V		V	V			4
ZNF318	zinc finger protein 318		V	V			V	V		4
ZNF410	zinc finger protein 410		V	V		V	V			4
ZNF423	zinc finger protein 423		V	V		V	V			4
RBM12	RNA binding motif protein 12			V		V	V	V		4
AKAP6	A kinase (PRKA) anchor protein 6		V	V			V	V		4
C15ORF29			V	V			V	V		4
CAPRIN1	cell cycle associated protein 1		V	V			V	V		4
DCUN1D3	DCN1, defective in cullin neddylation 1, domain containing 3		V	V			V	V		4
EMP2	epithelial membrane protein 2		V	V			V	V		4
FAM53C	family with sequence similarity 53, member C		V	V			V	V		4
KPNB1	karyopherin (importin) beta 1		V	V			V	V		4
MAN1A2	mannosidase, alpha, class 1A, member 2		V	V			V	V		4
MTMR12	myotubularin related protein 12		V	V			V	V		4
NRP2	neuropilin 2		V	V		V	V			4
NUMBL	numb homolog (Drosophila)-like		V	V			V	V		4
PPM1E	protein phosphatase, Mg2+/Mn2+ dependent, 1E		V	V			V	V		4
SHMT1	serine hydroxymethyltransferase 1 (soluble)		V	V			V	V		4
SMC1A	structural maintenance of chromosomes 1A		V	V			V	V		4
TNRC6A	trinucleotide repeat containing 6A		V	V			V	V		4
TTN	titin		V	V			V	V		4
UBE2K	ubiquitin-conjugating enzyme E2K		V	V			V	V		4
BCL2L11	BCL2-like 11 (apoptosis facilitator)		V	V		V	V			4
NFAT5	nuclear factor of activated T-cells 5, tonicity-responsive		V	V		V	V			4
PAM	peptidylglycine alpha-amidating monooxygenase		V	V		V	V			4
RELN	reelin		V	V		V	V			4
TRIM3	tripartite motif containing 3		V	V		V	V			4
ADAM19	ADAM metallopeptidase domain 19		V	V			V		V	4
AJAP1	adherens junctions associated protein 1		V	V			V		V	4
ARL4C	ADP-ribosylation factor-like 4C		V	V			V		V	4
ATXN1	ataxin 1		V	V			V		V	4
BACE1	beta-site APP-cleaving enzyme 1		V	V			V		V	4
BMP1	bone morphogenetic protein 1		V	V			V		V	4
CHP			V	V			V		V	4
CNTNAP2	contactin associated protein-like 2		V	V			V		V	4
CPEB4	cytoplasmic polyadenylation element binding protein 4		V	V			V		V	4
CXORF23	chromosome X open reading frame 23		V	V			V		V	4
DCUN1D3	DCN1, defective in cullin neddylation 1, domain containing 3		V	V			V		V	4
DHDDS	dehydrodolichyl diphosphate synthase		V	V			V		V	4
DSCAML1	Down syndrome cell adhesion molecule like 1		V	V			V		V	4
EDEM1	ER degradation enhancer, mannosidase alpha-like 1		V	V			V		V	4
ESR1	estrogen receptor 1		V	V			V		V	4
ESRRA	estrogen-related receptor alpha		V	V			V		V	4
ETV5	ets variant 5		V	V			V		V	4
EXTL3	exostosin-like glycosyltransferase 3		V	V			V		V	4
FAM160B1	family with sequence similarity 160, member B1		V	V			V		V	4
FAM53C	family with sequence similarity 53, member C		V	V			V		V	4
FBXO33	F-box protein 33		V	V			V		V	4
FMR1	fragile X mental retardation 1		V	V			V		V	4
FZD5	frizzled family receptor 5		V	V			V		V	4
GLDC	glycine dehydrogenase (decarboxylating)		V	V			V		V	4
HOMER2	homer homolog 2 (Drosophila)		V	V			V		V	4
HTR2C	5-hydroxytryptamine (serotonin) receptor 2C, G protein-coupled		V	V			V		V	4
LMO4	LIM domain only 4		V	V			V		V	4
LSM12	LSM12 homolog (S. cerevisiae)		V	V			V		V	4
44264	membrane-associated ring finger (C3HC4) 9		V	V			V		V	4
MEGF11	multiple EGF-like-domains 11		V	V			V		V	4
MSRB3	methionine sulfoxide reductase B3		V	V			V		V	4
NR2C2	nuclear receptor subfamily 2, group C, member 2		V	V			V		V	4
NRCAM	neuronal cell adhesion molecule		V	V			V		V	4
OSTM1	osteopetrosis associated transmembrane protein 1		V	V			V		V	4
PLEKHB2	pleckstrin homology domain containing, family B (evectins) member 2		V	V			V		V	4
PPP1R1B	protein phosphatase 1, regulatory (inhibitor) subunit 1B		V	V			V		V	4
PPP5C	protein phosphatase 5, catalytic subunit		V	V			V		V	4
PSD3	pleckstrin and Sec7 domain containing 3		V	V			V		V	4
PTPN12	protein tyrosine phosphatase, non-receptor type 12		V	V			V		V	4
RASGEF1A	RasGEF domain family, member 1A		V	V			V		V	4
RHOBTB1	Rho-related BTB domain containing 1		V	V			V		V	4
RNF121	ring finger protein 121		V	V			V		V	4
[truncated: 2,044 more rows]
